# Supplementary material for: Transcriptome Sequencing of the Striped Cucumber Beetle, Acalymma vittatum (F.), Reveals Numerous Sex-Specific Transcripts and Xenobiotic Detoxification Genes
Source: BioTech (Basel). 2020 Oct 27;9(4):21. doi: 10.3390/biotech9040021 (PMC9258315; doi:10.3390/biotech9040021)
Supplement: Supplementary file 1 [file biotech-09-00021-s001.zip]

Archive with 6 entries (6 files):
- Figure_S1__GST_RAxML.pdf
- Figure_S2__COE_RAxML.pdf
- Figure_S3__CYP_RAxML.pdf
- SuppFigLeg.Avittatum_tct.docx
- Table_S1__Avittatum_DEGs.xlsx
- Table_S2__idMap.tsv.xz
