# Supplementary material for: Transcriptome Sequencing of the Striped Cucumber Beetle, Acalymma vittatum (F.), Reveals Numerous Sex-Specific Transcripts and Xenobiotic Detoxification Genes
Source: BioTech (Basel). 2020 Oct 27;9(4):21. doi: 10.3390/biotech9040021 (PMC9258315; doi:10.3390/biotech9040021)
Supplement: Supplementary file 1 [file biotech-09-00021-s001.zip › Table_S1__Avittatum_DEGs.xlsx]

## Sheet: SCB_DEGenes
Gene ID	MF_L2FC	MF_adjp	Male_A_TPM	Male_B_TPM	Male_C_TPM	Female_A_TPM	Female_B_TPM	Female_C_TPM	NR hits (per Diamond)	NR hits (per Blastx)
TRINITY_DN69207_c33_g1	-11.1525	1.88223e-93	2.9	2.95	1.39	4108.93	10335.5	4487.69	TRINITY_DN69207_c33_g1_i4: XP_023016640.1 vitellogenin-like [Leptinotarsa decemlineata] ; TRINITY_DN69207_c33_g1_i1: XP_017778650.1 PREDICTED: vitellogenin-like [Nicrophorus vespilloides]	TRINITY_DN69207_c33_g1_i4: XP_023016640.1 vitellogenin-like [Leptinotarsa decemlineata] ;
TRINITY_DN48906_c127_g1	13.8538	4.86292e-69	2342.39	3149.43	2719.37	0.25	0.38	0.11
TRINITY_DN48785_c0_g1	13.697	3.93672e-66	3550.32	4564.73	4809.53	0.4	0.55	0.43
TRINITY_DN65622_c3_g1	13.6844	1.51801e-65	4320.27	5360.08	4123.97	0.3	0.37	0.32
TRINITY_DN55706_c3_g1	14.2781	1.24276e-61	1824.08	2766.71	1901.25	0.16	0.27	0.09
TRINITY_DN71131_c2_g1	13.0661	4.92669e-54	5424.89	5792.15	7336.64	0.62	0.79	0.67
TRINITY_DN52678_c6_g1	13.8585	3.65462e-53	1201.27	1448.84	1526.59	0.14	0.12	0.19	TRINITY_DN52678_c6_g1_i6: XP_014606433.1 PREDICTED: antichymotrypsin-2-like [Polistes canadensis] ; TRINITY_DN52678_c6_g1_i5: XP_023014560.1 alaserpin-like [Leptinotarsa decemlineata] ; TRINITY_DN52678_c6_g1_i2: XP_023014560.1 alaserpin-like [Leptinotarsa decemlineata]	TRINITY_DN52678_c6_g1_i2: XP_023014560.1 alaserpin-like [Leptinotarsa decemlineata] ;
TRINITY_DN54794_c0_g1	-11.8476	1.82278e-52	0.07	0.27	0.14	797.99	1193.92	401.69	TRINITY_DN54794_c0_g1_i1: AMK38869.1 vitellogenin 1 [Colaphellus bowringi]	TRINITY_DN54794_c0_g1_i1: AMK38870.1 vitellogenin 2, partial [Colaphellus bowringi] ;
TRINITY_DN47640_c7_g1	13.5521	1.84538e-51	1503.71	1670.18	1706.32	0.11	0.28	0.11
TRINITY_DN66165_c2_g1	-12.786	5.75999e-50	0.03	0.11	0.08	735.01	809.74	454.49	TRINITY_DN66165_c2_g1_i1: AOA60271.1 triacylglycerol lipase 1, partial [Colaphellus bowringi] ; TRINITY_DN66165_c2_g1_i2: XP_023025886.1 lipase 3-like [Leptinotarsa decemlineata]	TRINITY_DN66165_c2_g1_i1: AOA60271.1 triacylglycerol lipase 1, partial [Colaphellus bowringi] ; TRINITY_DN66165_c2_g1_i2: XP_023025886.1 lipase 3-like [Leptinotarsa decemlineata] ;
TRINITY_DN49285_c6_g1	13.5905	4.15206e-49	1353.96	1585.53	1467.49	0.07	0.05	0.19	TRINITY_DN49285_c6_g1_i3: XP_023311466.1 uncharacterized protein LOC108907184 [Anoplophora glabripennis] ; TRINITY_DN49285_c6_g1_i2: XP_023311466.1 uncharacterized protein LOC108907184 [Anoplophora glabripennis]	TRINITY_DN49285_c6_g1_i2: XP_023311466.1 uncharacterized protein LOC108907184 [Anoplophora glabripennis] ; TRINITY_DN49285_c6_g1_i3: XP_023311466.1 uncharacterized protein LOC108907184 [Anoplophora glabripennis] ;
TRINITY_DN52414_c3_g1	12.2727	1.23424e-47	3039.4	3952.92	4415.55	0.74	0.86	0.63
TRINITY_DN55903_c3_g1	11.8117	1.03251e-46	2911.75	3338.13	2266.17	0.54	0.72	0.62
TRINITY_DN47923_c2_g1	13.585	1.03251e-46	2001.09	2655.43	1989.2	0.23	0.31	0.22
TRINITY_DN53359_c4_g1	12.9898	1.0962e-46	499.49	516.61	263.85	0	0	0.09
TRINITY_DN46775_c8_g3	13.2595	6.48548e-46	34786.2	41768	47518.1	4.04	4.24	5.56
TRINITY_DN54105_c39_g1	13.761	9.59203e-45	22753.4	25198.2	25391.5	1.55	0.87	2.55
TRINITY_DN37206_c1_g1	14.0036	1.3897e-43	6501.66	6807.5	9424.7	0.13	0.95	0.48
TRINITY_DN55903_c2_g1	14.2352	1.93616e-43	5497.85	6375.17	6296.68	0.08	0	0.1
TRINITY_DN47870_c2_g1	13.6446	2.86269e-43	4237.34	5542.4	7020.77	0.4	0.47	0.81
TRINITY_DN53591_c10_g2	-12.3785	3.14046e-43	0.1	0.39	0	978.84	1879.75	452.48	TRINITY_DN53591_c10_g2_i2: ANW09596.1 vitellogenin 1 [Monochamus alternatus] ; TRINITY_DN53591_c10_g2_i1: AKR04341.1 vitellogenin [Octodonta nipae] ; TRINITY_DN53591_c10_g2_i4: ANW09596.1 vitellogenin 1 [Monochamus alternatus] ; TRINITY_DN53591_c10_g2_i3: AKR04341.1 vitellogenin [Octodonta nipae]	TRINITY_DN53591_c10_g2_i3: AKR04341.1 vitellogenin [Octodonta nipae] ;
TRINITY_DN58369_c6_g1	13.0061	1.32306e-42	8384.53	11283	14244.3	1.34	0.96	2.41
TRINITY_DN54157_c13_g1	12.5951	1.84467e-42	6515.93	7964.19	9739.97	0.91	1.36	1.76
TRINITY_DN77749_c1_g1	13.8358	3.41426e-42	663.77	793.8	544.35	0.03	0.04	0.12
TRINITY_DN55200_c1_g1	13.1308	4.51555e-42	2489.02	2999.15	3751.52	0.17	0.28	0.55
TRINITY_DN47951_c1_g1	12.4452	1.85975e-41	2526.28	2666.72	1400.84	0.75	0.27	0.21
TRINITY_DN48750_c3_g1	11.8895	2.33634e-41	2469.73	3322.94	2360.26	1.17	0.1	0.27
TRINITY_DN69332_c0_g2	10.7603	2.11925e-40	76.06	57.42	35.96	0.05	0.01	0.04
TRINITY_DN51734_c2_g2	13.3116	2.58887e-40	1538.93	2747.2	2780.33	0.32	0.75	0.12
TRINITY_DN45867_c6_g1	12.7936	2.76146e-40	5798.03	6405.6	6934.74	0.69	1.5	0.98
TRINITY_DN47875_c2_g1	13.7207	2.70746e-39	4010.12	4733.1	5767.08	0.53	0.24	0.58
TRINITY_DN53770_c1_g1	13.1705	4.30324e-39	2736.07	4024.74	4865.87	0.26	0.87	0.41
TRINITY_DN63782_c7_g1	12.2852	8.55296e-39	1199.9	1464.63	1495.52	0.23	0.17	0.26
TRINITY_DN54360_c10_g3	-12.9424	5.14774e-38	0.13	0.18	0.34	1982.95	5640.02	958.56	TRINITY_DN54360_c10_g3_i2: XP_023016640.1 vitellogenin-like [Leptinotarsa decemlineata] ; TRINITY_DN54360_c10_g3_i1: XP_023016640.1 vitellogenin-like [Leptinotarsa decemlineata]	TRINITY_DN54360_c10_g3_i2: XP_023016640.1 vitellogenin-like [Leptinotarsa decemlineata] ; TRINITY_DN54360_c10_g3_i1: XP_023016640.1 vitellogenin-like [Leptinotarsa decemlineata] ;
TRINITY_DN49892_c3_g1	13.6801	1.41023e-37	1519.44	2209.83	3033.35	0.37	0.22	0.19
TRINITY_DN50802_c1_g1	13.1879	3.37328e-37	2305.56	4293.29	3577	0.15	1	0.62
TRINITY_DN46105_c3_g1	12.9075	8.15151e-37	3182.05	4205.22	4019.46	0.31	0.12	0.57
TRINITY_DN47870_c2_g2	13.7731	8.76177e-37	1232.53	1779.72	2189.22	0.33	0.3	0.08
TRINITY_DN63299_c0_g1	9.21798	1.40625e-36	26.26	28.3	23.93	0.09	0.09	0.02	TRINITY_DN63299_c0_g1_i5: ERL83679.1 hypothetical protein D910_00855 [Dendroctonus ponderosae] ; TRINITY_DN63299_c0_g1_i2: ERL83679.1 hypothetical protein D910_00855 [Dendroctonus ponderosae] ; TRINITY_DN63299_c0_g1_i3: ERL83679.1 hypothetical protein D910_00855 [Dendroctonus ponderosae] ; TRINITY_DN63299_c0_g1_i1: XP_018579951.1 uncharacterized protein LOC108917698 [Anoplophora glabripennis]	TRINITY_DN63299_c0_g1_i3: ENN79208.1 hypothetical protein YQE_04392, partial [Dendroctonus ponderosae] ; TRINITY_DN63299_c0_g1_i5: ENN79208.1 hypothetical protein YQE_04392, partial [Dendroctonus ponderosae] ; TRINITY_DN63299_c0_g1_i1: XP_018579951.1 uncharacterized protein LOC108917698 [Anoplophora glabripennis] ; TRINITY_DN63299_c0_g1_i2: ENN79208.1 hypothetical protein YQE_04392, partial [Dend…
TRINITY_DN25847_c1_g1	13.6279	3.44736e-36	3518.13	4085.58	5000.63	0.19	0.51	0.4
TRINITY_DN62310_c3_g1	12.6382	3.92972e-36	986.27	1456.88	1504.29	0.79	0.11	0.4
TRINITY_DN59442_c0_g1	-14.2408	4.1612e-36	0.05	0.04	0.08	1755.04	1544.04	1398.17
TRINITY_DN49463_c5_g1	13.6381	4.36541e-36	1891.07	2191.86	1505.89	0.09	0.36	0.09
TRINITY_DN34567_c35_g1	12.8226	4.8835e-36	7542.67	7584.62	620.36	0.16	0.97	0.24
TRINITY_DN45709_c2_g1	13.6562	7.92835e-36	3512	4930.72	3380.1	0.18	0.1	0.08
TRINITY_DN46775_c8_g2	13.5712	5.83317e-35	289.7	313.19	371.75	0	0	0
TRINITY_DN73776_c0_g1	-8.6151	1.39002e-34	0.07	0.06	0.05	25.42	27.33	23.9	TRINITY_DN73776_c0_g1_i1: AQS83398.1 vitellogenin receptor [Diabrotica virgifera] ; TRINITY_DN73776_c0_g1_i2: AQS83398.1 vitellogenin receptor [Diabrotica virgifera] ; TRINITY_DN73776_c0_g1_i3: AQS83398.1 vitellogenin receptor [Diabrotica virgifera]	TRINITY_DN73776_c0_g1_i2: AQS83398.1 vitellogenin receptor [Diabrotica virgifera] ; TRINITY_DN73776_c0_g1_i1: AQS83398.1 vitellogenin receptor [Diabrotica virgifera] ; TRINITY_DN73776_c0_g1_i3: AQS83398.1 vitellogenin receptor [Diabrotica virgifera] ;
TRINITY_DN52566_c1_g1	13.4911	1.73108e-34	2727.11	3383.69	4322.73	0.08	0.67	0.41
TRINITY_DN61697_c0_g1	-15.8443	3.10372e-34	0	0.01	0	469.19	414.59	238.52	TRINITY_DN61697_c0_g1_i11: XP_022105483.1 lysosomal aspartic protease-like [Acanthaster planci] ; TRINITY_DN61697_c0_g1_i6: XP_013244720.1 putative PEP4-aspartyl protease [Tilletiaria anomala UBC 951] ; TRINITY_DN61697_c0_g1_i16: AKO90276.1 cathepsin D [Tigriopus japonicus] ; TRINITY_DN61697_c0_g1_i15: XP_023012740.1 lysosomal aspartic protease-like isoform X1 [Leptinotarsa decemlineata] ; TRINIT…	TRINITY_DN61697_c0_g1_i11: XP_022105483.1 lysosomal aspartic protease-like [Acanthaster planci] ; TRINITY_DN61697_c0_g1_i16: XP_025269287.1 lysosomal aspartic protease isoform X1 [Camponotus floridanus] ; TRINITY_DN61697_c0_g1_i2: XP_023012740.1 lysosomal aspartic protease-like isoform X1 [Leptinotarsa decemlineata] ; TRINITY_DN61697_c0_g1_i15: XP_023012742.1 lysosomal aspartic protease-like isof…
TRINITY_DN47561_c1_g1	13.8141	6.2006e-34	2570.24	2821.71	3826.42	0.38	0.21	0.26
TRINITY_DN57964_c1_g1	-12.6247	1.36684e-33	0	0.19	0.08	862.51	1278.68	473.59	TRINITY_DN57964_c1_g1_i4: AMK38869.1 vitellogenin 1 [Colaphellus bowringi] ; TRINITY_DN57964_c1_g1_i3: XP_018565741.1 vitellogenin-like [Anoplophora glabripennis] ; TRINITY_DN57964_c1_g1_i1: AMK38870.1 vitellogenin 2, partial [Colaphellus bowringi] ; TRINITY_DN57964_c1_g1_i2: AMK38870.1 vitellogenin 2, partial [Colaphellus bowringi]	TRINITY_DN57964_c1_g1_i2: AMK38870.1 vitellogenin 2, partial [Colaphellus bowringi] ;
TRINITY_DN50160_c11_g2	-20.2392	1.86619e-33	0	0	0	2541.3	4509.76	5446.56	TRINITY_DN50160_c11_g2_i4: AHZ59657.1 glycoside hydrolase family 1 [Phyllotreta striolata] ; TRINITY_DN50160_c11_g2_i8: AHZ59672.1 glycoside hydrolase family 1, partial [Phyllotreta striolata] ; TRINITY_DN50160_c11_g2_i9: AHZ59657.1 glycoside hydrolase family 1 [Phyllotreta striolata] ; TRINITY_DN50160_c11_g2_i2: AHZ59657.1 glycoside hydrolase family 1 [Phyllotreta striolata] ; TRINITY_DN50160_c1…	TRINITY_DN50160_c11_g2_i5: AHZ59657.1 glycoside hydrolase family 1 [Phyllotreta striolata] ; TRINITY_DN50160_c11_g2_i3: XP_023028515.1 myrosinase 1-like [Leptinotarsa decemlineata] ; TRINITY_DN50160_c11_g2_i6: XP_023028515.1 myrosinase 1-like [Leptinotarsa decemlineata] ; TRINITY_DN50160_c11_g2_i2: AHZ59657.1 glycoside hydrolase family 1 [Phyllotreta striolata] ; TRINITY_DN50160_c11_g2_i8: AHZ596…
TRINITY_DN46105_c5_g1	13.3018	1.20454e-32	403.75	483.95	467.48	0.14	0.1	0.09
TRINITY_DN73353_c1_g2	-8.37251	1.32384e-32	2.28	1.25	1.8	191.16	167.25	134.58	TRINITY_DN73353_c1_g2_i3: XP_018573184.1 sphingomyelin phosphodiesterase 1-like [Anoplophora glabripennis] ; TRINITY_DN73353_c1_g2_i4: XP_023015457.1 sphingomyelin phosphodiesterase 1-like [Leptinotarsa decemlineata] ; TRINITY_DN73353_c1_g2_i1: XP_023015457.1 sphingomyelin phosphodiesterase 1-like [Leptinotarsa decemlineata] ; TRINITY_DN73353_c1_g2_i2: XP_023015457.1 sphingomyelin phosphodiestera…	TRINITY_DN73353_c1_g2_i1: XP_023015457.1 sphingomyelin phosphodiesterase 1-like [Leptinotarsa decemlineata] ; TRINITY_DN73353_c1_g2_i2: XP_023015457.1 sphingomyelin phosphodiesterase 1-like [Leptinotarsa decemlineata] ; TRINITY_DN73353_c1_g2_i3: XP_018573184.1 sphingomyelin phosphodiesterase 1-like [Anoplophora glabripennis] ; TRINITY_DN73353_c1_g2_i4: XP_023015457.1 sphingomyelin phosphodiestera…
TRINITY_DN47213_c2_g1	12.707	2.68301e-32	2444.8	2403.58	3012.78	0.89	0.25	0.13
TRINITY_DN69344_c0_g2	9.27238	2.83266e-32	84.2	80.29	61.26	0.21	0.07	0.06	TRINITY_DN69344_c0_g2_i1: XP_023016528.1 glyceraldehyde-3-phosphate dehydrogenase 2-like [Leptinotarsa decemlineata]	TRINITY_DN69344_c0_g2_i1: XP_023016528.1 glyceraldehyde-3-phosphate dehydrogenase 2-like [Leptinotarsa decemlineata] ;
TRINITY_DN66692_c0_g2	8.97392	3.65161e-32	16.44	15.21	9.76	0.08	0.04	0.04	TRINITY_DN66692_c0_g2_i1: XP_023024976.1 coiled-coil domain-containing protein 18 [Leptinotarsa decemlineata] ; TRINITY_DN66692_c0_g2_i3: XP_023024976.1 coiled-coil domain-containing protein 18 [Leptinotarsa decemlineata] ; TRINITY_DN66692_c0_g2_i2: XP_023024976.1 coiled-coil domain-containing protein 18 [Leptinotarsa decemlineata]	TRINITY_DN66692_c0_g2_i2: XP_023024976.1 coiled-coil domain-containing protein 18 [Leptinotarsa decemlineata] ; TRINITY_DN66692_c0_g2_i3: XP_023024976.1 coiled-coil domain-containing protein 18 [Leptinotarsa decemlineata] ;
TRINITY_DN48473_c1_g1	-18.5339	7.26838e-32	0	0	0	847.84	1377.87	1118.44	TRINITY_DN48473_c1_g1_i12: AHZ59672.1 glycoside hydrolase family 1, partial [Phyllotreta striolata] ; TRINITY_DN48473_c1_g1_i4: AHZ59672.1 glycoside hydrolase family 1, partial [Phyllotreta striolata] ; TRINITY_DN48473_c1_g1_i6: AHZ59657.1 glycoside hydrolase family 1 [Phyllotreta striolata] ; TRINITY_DN48473_c1_g1_i14: AHZ59672.1 glycoside hydrolase family 1, partial [Phyllotreta striolata] ; TR…	TRINITY_DN48473_c1_g1_i11: AHZ59672.1 glycoside hydrolase family 1, partial [Phyllotreta striolata] ; TRINITY_DN48473_c1_g1_i9: AHZ59672.1 glycoside hydrolase family 1, partial [Phyllotreta striolata] ; TRINITY_DN48473_c1_g1_i2: AHZ59672.1 glycoside hydrolase family 1, partial [Phyllotreta striolata] ; TRINITY_DN48473_c1_g1_i13: AHZ59672.1 glycoside hydrolase family 1, partial [Phyllotreta striol…
TRINITY_DN47397_c1_g1	-19.0256	8.41306e-32	0	0	0	1315.1	2893.93	391.33		TRINITY_DN47397_c1_g1_i1: EXX78940.1 hypothetical protein RirG_010400 [Rhizophagus irregularis DAOM 197198w] ; TRINITY_DN47397_c1_g1_i2: OCA16592.1 hypothetical protein XENTR_v90028095mg [Xenopus tropicalis] ;
TRINITY_DN73259_c2_g1	10.6844	9.78357e-32	284.84	419.14	531.72	0.14	0.25	0.17
TRINITY_DN59087_c2_g1	-18.0407	1.71644e-31	0	0	0	1132.15	1941.12	1180.6	TRINITY_DN59087_c2_g1_i5: AHZ59657.1 glycoside hydrolase family 1 [Phyllotreta striolata] ; TRINITY_DN59087_c2_g1_i3: AHZ59672.1 glycoside hydrolase family 1, partial [Phyllotreta striolata] ; TRINITY_DN59087_c2_g1_i4: AHZ59672.1 glycoside hydrolase family 1, partial [Phyllotreta striolata] ; TRINITY_DN59087_c2_g1_i1: AHZ59657.1 glycoside hydrolase family 1 [Phyllotreta striolata] ; TRINITY_DN590…	TRINITY_DN59087_c2_g1_i3: AHZ59672.1 glycoside hydrolase family 1, partial [Phyllotreta striolata] ; TRINITY_DN59087_c2_g1_i2: AHZ59672.1 glycoside hydrolase family 1, partial [Phyllotreta striolata] ; TRINITY_DN59087_c2_g1_i1: AHZ59657.1 glycoside hydrolase family 1 [Phyllotreta striolata] ; TRINITY_DN59087_c2_g1_i5: AHZ59657.1 glycoside hydrolase family 1 [Phyllotreta striolata] ;
TRINITY_DN64790_c2_g1	14.7113	2.6428e-31	1669.24	1697.71	1684.66	0.14	0.06	0.19
TRINITY_DN65033_c0_g2	-9.31593	2.89243e-31	0.01	0.02	0.02	17.46	19.98	13	TRINITY_DN65033_c0_g2_i1: XP_967241.1 PREDICTED: peroxidase [Tribolium castaneum]	TRINITY_DN65033_c0_g2_i1: EEZ99172.1 Peroxidase-like Protein [Tribolium castaneum] ;
TRINITY_DN35489_c0_g1	13.9856	4.68684e-31	2623.04	3200.72	3009.09	0.11	0.26	0.25
TRINITY_DN66165_c2_g2	-11.6241	7.90105e-31	0.11	0.53	0.15	930.07	1199.55	452.91	TRINITY_DN66165_c2_g2_i3: XP_023025886.1 lipase 3-like [Leptinotarsa decemlineata] ; TRINITY_DN66165_c2_g2_i6: XP_017781540.1 PREDICTED: lipase 3-like [Nicrophorus vespilloides] ; TRINITY_DN66165_c2_g2_i2: XP_017781540.1 PREDICTED: lipase 3-like [Nicrophorus vespilloides] ; TRINITY_DN66165_c2_g2_i8: XP_023025886.1 lipase 3-like [Leptinotarsa decemlineata] ; TRINITY_DN66165_c2_g2_i4: XP_023025886.…	TRINITY_DN66165_c2_g2_i7: XP_023025886.1 lipase 3-like [Leptinotarsa decemlineata] ; TRINITY_DN66165_c2_g2_i8: XP_023025886.1 lipase 3-like [Leptinotarsa decemlineata] ; TRINITY_DN66165_c2_g2_i5: XP_023025886.1 lipase 3-like [Leptinotarsa decemlineata] ; TRINITY_DN66165_c2_g2_i1: XP_023025886.1 lipase 3-like [Leptinotarsa decemlineata] ; TRINITY_DN66165_c2_g2_i4: XP_023025886.1 lipase 3-like [Lep…
TRINITY_DN49075_c6_g1	12.1171	3.05757e-30	85.45	106.81	96.54	0	0	0
TRINITY_DN32291_c0_g1	12.7281	5.93727e-30	9.1	8.6	2.52	0	0	0
TRINITY_DN50920_c1_g1	-17.7602	1.35725e-29	0	0	0	2035.95	4665.99	779.07
TRINITY_DN48006_c1_g2	-17.0475	1.42704e-29	0	0	0	1102.09	2105.66	920.43	TRINITY_DN48006_c1_g2_i5: XP_018565433.1 myrosinase 1 [Anoplophora glabripennis] ; TRINITY_DN48006_c1_g2_i7: XP_023949451.1 myrosinase 1-like [Bicyclus anynana] ; TRINITY_DN48006_c1_g2_i4: XP_018565433.1 myrosinase 1 [Anoplophora glabripennis]
TRINITY_DN67559_c0_g1	-9.55975	1.70657e-29	0.42	0.42	0.38	413.41	269.08	363.64	TRINITY_DN67559_c0_g1_i7: XP_023311632.1 trypsin-3 [Anoplophora glabripennis] ; TRINITY_DN67559_c0_g1_i3: XP_023311632.1 trypsin-3 [Anoplophora glabripennis] ; TRINITY_DN67559_c0_g1_i6: XP_019876791.1 PREDICTED: serine protease 53-like [Aethina tumida] ; TRINITY_DN67559_c0_g1_i2: XP_011310852.1 PREDICTED: serine protease 53-like [Fopius arisanus] ; TRINITY_DN67559_c0_g1_i8: XP_011310852.1 PREDICT…	TRINITY_DN67559_c0_g1_i7: XP_023312627.1 trypsin 3A1-like, partial [Anoplophora glabripennis] ; TRINITY_DN67559_c0_g1_i6: PTL76207.1 serine protease [Vitiosangium sp. GDMCC 1.1324] ; TRINITY_DN67559_c0_g1_i1: XP_023312627.1 trypsin 3A1-like, partial [Anoplophora glabripennis] ; TRINITY_DN67559_c0_g1_i3: XP_023311632.1 trypsin-3 [Anoplophora glabripennis] ;
TRINITY_DN50160_c11_g4	-17.0731	1.75731e-29	0	0	0	820.92	1723.98	743.42	TRINITY_DN50160_c11_g4_i1: AHZ59657.1 glycoside hydrolase family 1 [Phyllotreta striolata] ; TRINITY_DN50160_c11_g4_i2: AHZ59657.1 glycoside hydrolase family 1 [Phyllotreta striolata]	TRINITY_DN50160_c11_g4_i1: AHZ59657.1 glycoside hydrolase family 1 [Phyllotreta striolata] ; TRINITY_DN50160_c11_g4_i2: AHZ59657.1 glycoside hydrolase family 1 [Phyllotreta striolata] ;
TRINITY_DN64180_c0_g1	-8.99913	2.55515e-29	0.02	0.05	0.03	14.89	23.02	16.28	TRINITY_DN64180_c0_g1_i3: XP_023313102.1 uncharacterized protein LOC108903231 [Anoplophora glabripennis] ; TRINITY_DN64180_c0_g1_i2: XP_023313102.1 uncharacterized protein LOC108903231 [Anoplophora glabripennis] ; TRINITY_DN64180_c0_g1_i1: AFQ22731.1 putative GMC-oxidoreductase, partial [Chrysomela populi]	TRINITY_DN64180_c0_g1_i1: AFQ22731.1 putative GMC-oxidoreductase, partial [Chrysomela populi] ; TRINITY_DN64180_c0_g1_i2: XP_023313102.1 uncharacterized protein LOC108903231 [Anoplophora glabripennis] ; TRINITY_DN64180_c0_g1_i3: XP_023313102.1 uncharacterized protein LOC108903231 [Anoplophora glabripennis] ;
TRINITY_DN51734_c2_g3	14.3528	3.11253e-29	1731.88	4681.29	5310.98	0.3	0.14	0
TRINITY_DN48906_c155_g6	14.4058	3.69643e-29	2395.87	3560.18	2976.05	0.45	0	0
TRINITY_DN56904_c1_g1	-11.592	4.79294e-29	0.02	0.11	0.13	380.51	595.37	146.21	TRINITY_DN56904_c1_g1_i3: XP_023025886.1 lipase 3-like [Leptinotarsa decemlineata] ; TRINITY_DN56904_c1_g1_i2: XP_023025886.1 lipase 3-like [Leptinotarsa decemlineata] ; TRINITY_DN56904_c1_g1_i1: XP_023025886.1 lipase 3-like [Leptinotarsa decemlineata]	TRINITY_DN56904_c1_g1_i3: XP_023025886.1 lipase 3-like [Leptinotarsa decemlineata] ; TRINITY_DN56904_c1_g1_i2: XP_023025886.1 lipase 3-like [Leptinotarsa decemlineata] ; TRINITY_DN56904_c1_g1_i1: XP_023025886.1 lipase 3-like [Leptinotarsa decemlineata] ;
TRINITY_DN43130_c3_g1	13.8088	5.42415e-29	248.24	261.91	132.13	0	0	0.05
TRINITY_DN46488_c2_g1	13.8309	8.67129e-29	4693.25	5612.43	6159.56	0.18	0.17	0.87
TRINITY_DN74146_c0_g1	-9.5248	9.11466e-29	0.03	0.01	0.03	21.78	30.95	14.96
TRINITY_DN23198_c0_g1	15.4767	1.02689e-28	448.34	270.47	428.45	0	0	0
TRINITY_DN66310_c0_g2	9.35553	1.49912e-28	40.88	29.66	23.46	0.04	0.12	0.01	TRINITY_DN66310_c0_g2_i9: XP_023020709.1 heat shock 70 kDa protein-like [Leptinotarsa decemlineata] ; TRINITY_DN66310_c0_g2_i5: XP_023020709.1 heat shock 70 kDa protein-like [Leptinotarsa decemlineata] ; TRINITY_DN66310_c0_g2_i1: XP_023020709.1 heat shock 70 kDa protein-like [Leptinotarsa decemlineata] ; TRINITY_DN66310_c0_g2_i10: XP_023020709.1 heat shock 70 kDa protein-like [Leptinotarsa deceml…	TRINITY_DN66310_c0_g2_i1: XP_023020709.1 heat shock 70 kDa protein-like [Leptinotarsa decemlineata] ; TRINITY_DN66310_c0_g2_i4: XP_023309979.1 heat shock cognate 71 kDa protein-like [Anoplophora glabripennis] ; TRINITY_DN66310_c0_g2_i9: XP_023020709.1 heat shock 70 kDa protein-like [Leptinotarsa decemlineata] ; TRINITY_DN66310_c0_g2_i8: XP_023020709.1 heat shock 70 kDa protein-like [Leptinotarsa …
TRINITY_DN47191_c1_g1	12.7539	2.20661e-28	10927.8	13606.4	12245.2	1.08	0.62	2.99
TRINITY_DN47897_c0_g1	13.1812	2.98208e-28	1689.22	1923.53	2511.96	0.08	0.23	0.33
TRINITY_DN60577_c0_g1	9.28093	3.26279e-28	19.67	21.61	17.1	0.05	0.04	0.02	TRINITY_DN60577_c0_g1_i4: XP_018567926.1 enolase-like [Anoplophora glabripennis] ; TRINITY_DN60577_c0_g1_i3: XP_018567926.1 enolase-like [Anoplophora glabripennis] ; TRINITY_DN60577_c0_g1_i1: XP_018567926.1 enolase-like [Anoplophora glabripennis] ; TRINITY_DN60577_c0_g1_i2: XP_018567926.1 enolase-like [Anoplophora glabripennis]	TRINITY_DN60577_c0_g1_i2: XP_018567926.1 enolase-like [Anoplophora glabripennis] ; TRINITY_DN60577_c0_g1_i3: XP_018567926.1 enolase-like [Anoplophora glabripennis] ; TRINITY_DN60577_c0_g1_i4: XP_018567926.1 enolase-like [Anoplophora glabripennis] ;
TRINITY_DN51873_c1_g1	12.9084	3.43498e-28	1425.24	2462.09	3273.72	0.5	0.38	0.35
TRINITY_DN54794_c3_g1	-12.8686	4.32998e-28	0.04	0.44	0.15	1636.43	3156.3	627.96	TRINITY_DN54794_c3_g1_i1: AKR04341.1 vitellogenin [Octodonta nipae] ; TRINITY_DN54794_c3_g1_i2: ANW09596.1 vitellogenin 1 [Monochamus alternatus]	TRINITY_DN54794_c3_g1_i1: AKR04341.1 vitellogenin [Octodonta nipae] ; TRINITY_DN54794_c3_g1_i2: ANW09596.1 vitellogenin 1 [Monochamus alternatus] ;
TRINITY_DN50160_c11_g1	-16.9319	4.6857e-28	0	0	0	1146.92	2057.22	1135.14	TRINITY_DN50160_c11_g1_i1: AHZ59657.1 glycoside hydrolase family 1 [Phyllotreta striolata]	TRINITY_DN50160_c11_g1_i1: AHZ59657.1 glycoside hydrolase family 1 [Phyllotreta striolata] ;
TRINITY_DN70977_c0_g1	14.2932	6.20249e-28	452.29	404.57	646.05	0.06	0	0.08
TRINITY_DN18677_c4_g3	14.2691	8.07975e-28	31.5	46.26	62.46	0	0	0
TRINITY_DN46950_c1_g1	13.3739	1.07751e-27	3923.33	3961.2	11678.7	0.36	0.3	1.08
TRINITY_DN73708_c0_g1	7.84422	1.32917e-27	24.18	19.53	12.79	0.09	0.18	0.03	TRINITY_DN73708_c0_g1_i5: XP_023021637.1 uncharacterized protein LOC111510012 [Leptinotarsa decemlineata] ; TRINITY_DN73708_c0_g1_i3: XP_023021637.1 uncharacterized protein LOC111510012 [Leptinotarsa decemlineata] ; TRINITY_DN73708_c0_g1_i4: XP_023021637.1 uncharacterized protein LOC111510012 [Leptinotarsa decemlineata] ; TRINITY_DN73708_c0_g1_i1: XP_023021637.1 uncharacterized protein LOC1115100…	TRINITY_DN73708_c0_g1_i8: XP_023021637.1 uncharacterized protein LOC111510012 [Leptinotarsa decemlineata] ; TRINITY_DN73708_c0_g1_i2: XP_023021637.1 uncharacterized protein LOC111510012 [Leptinotarsa decemlineata] ; TRINITY_DN73708_c0_g1_i1: XP_023021637.1 uncharacterized protein LOC111510012 [Leptinotarsa decemlineata] ; TRINITY_DN73708_c0_g1_i3: XP_023021637.1 uncharacterized protein LOC1115100…
TRINITY_DN52103_c0_g1	12.7976	1.69368e-27	434.68	545.1	685.14	0.09	0.06	0
TRINITY_DN50448_c2_g1	-17.5221	1.79158e-27	0	0	0	337.42	550.46	507.28	TRINITY_DN50448_c2_g1_i4: AHZ59672.1 glycoside hydrolase family 1, partial [Phyllotreta striolata] ; TRINITY_DN50448_c2_g1_i3: AHZ59672.1 glycoside hydrolase family 1, partial [Phyllotreta striolata] ; TRINITY_DN50448_c2_g1_i2: AHZ59657.1 glycoside hydrolase family 1 [Phyllotreta striolata] ; TRINITY_DN50448_c2_g1_i1: AHZ59672.1 glycoside hydrolase family 1, partial [Phyllotreta striolata]	TRINITY_DN50448_c2_g1_i4: AHZ59672.1 glycoside hydrolase family 1, partial [Phyllotreta striolata] ; TRINITY_DN50448_c2_g1_i1: AHZ59672.1 glycoside hydrolase family 1, partial [Phyllotreta striolata] ; TRINITY_DN50448_c2_g1_i2: AHZ59657.1 glycoside hydrolase family 1 [Phyllotreta striolata] ; TRINITY_DN50448_c2_g1_i3: AHZ59672.1 glycoside hydrolase family 1, partial [Phyllotreta striolata] ;
TRINITY_DN54360_c10_g1	-13.3838	1.95078e-27	0.06	0.07	0.12	993.67	3606.71	151.92	TRINITY_DN54360_c10_g1_i1: AMK38869.1 vitellogenin 1 [Colaphellus bowringi] ; TRINITY_DN54360_c10_g1_i4: AMK38870.1 vitellogenin 2, partial [Colaphellus bowringi] ; TRINITY_DN54360_c10_g1_i3: AMK38869.1 vitellogenin 1 [Colaphellus bowringi]	TRINITY_DN54360_c10_g1_i1: AMK38870.1 vitellogenin 2, partial [Colaphellus bowringi] ; TRINITY_DN54360_c10_g1_i3: AMK38870.1 vitellogenin 2, partial [Colaphellus bowringi] ; TRINITY_DN54360_c10_g1_i4: AMK38870.1 vitellogenin 2, partial [Colaphellus bowringi] ;
TRINITY_DN73431_c0_g1	8.48924	4.09758e-27	2.92	2.75	1.2	0.01	0.01	0	TRINITY_DN73431_c0_g1_i1: XP_023020571.1 hydrocephalus-inducing protein homolog [Leptinotarsa decemlineata] ; TRINITY_DN73431_c0_g1_i2: XP_023020571.1 hydrocephalus-inducing protein homolog [Leptinotarsa decemlineata]	TRINITY_DN73431_c0_g1_i1: XP_023020571.1 hydrocephalus-inducing protein homolog [Leptinotarsa decemlineata] ; TRINITY_DN73431_c0_g1_i2: XP_023020571.1 hydrocephalus-inducing protein homolog [Leptinotarsa decemlineata] ;
TRINITY_DN67758_c1_g2	12.4941	5.09495e-27	401.66	512.8	532.21	0.09	0.05	0.12
TRINITY_DN45739_c0_g1	15.1203	7.24716e-27	3160.57	3113.9	4268.95	0.05	0.54	0.54
TRINITY_DN65394_c2_g1	12.834	8.93272e-27	351.69	396.93	320.5	0.04	0.08	0.1
TRINITY_DN49949_c0_g1	-12.3968	1.29305e-26	0.06	0.24	0	310.71	302.24	156.76	TRINITY_DN49949_c0_g1_i6: AOA60271.1 triacylglycerol lipase 1, partial [Colaphellus bowringi] ; TRINITY_DN49949_c0_g1_i4: AOA60271.1 triacylglycerol lipase 1, partial [Colaphellus bowringi] ; TRINITY_DN49949_c0_g1_i9: AOA60271.1 triacylglycerol lipase 1, partial [Colaphellus bowringi] ; TRINITY_DN49949_c0_g1_i3: AOA60271.1 triacylglycerol lipase 1, partial [Colaphellus bowringi] ; TRINITY_DN49949…
TRINITY_DN59222_c1_g1	-16.4862	1.52348e-26	0	0	0	223.11	380.66	245.42	TRINITY_DN59222_c1_g1_i1: AHZ59657.1 glycoside hydrolase family 1 [Phyllotreta striolata]	TRINITY_DN59222_c1_g1_i1: AHZ59657.1 glycoside hydrolase family 1 [Phyllotreta striolata] ;
TRINITY_DN73534_c0_g2	12.0626	1.79257e-26	38.08	30.8	11.17	0.01	0	0.01	TRINITY_DN73534_c0_g2_i1: XP_023016570.1 outer dense fiber protein 2 isoform X2 [Leptinotarsa decemlineata] ; TRINITY_DN73534_c0_g2_i2: XP_023016569.1 outer dense fiber protein 2 isoform X1 [Leptinotarsa decemlineata] ; TRINITY_DN73534_c0_g2_i4: XP_023016569.1 outer dense fiber protein 2 isoform X1 [Leptinotarsa decemlineata] ; TRINITY_DN73534_c0_g2_i3: XP_025835003.1 myosin-2 isoform X1 [Agrilus…	TRINITY_DN73534_c0_g2_i4: XP_023016570.1 outer dense fiber protein 2 isoform X2 [Leptinotarsa decemlineata] ; TRINITY_DN73534_c0_g2_i2: XP_023016569.1 outer dense fiber protein 2 isoform X1 [Leptinotarsa decemlineata] ; TRINITY_DN73534_c0_g2_i3: XP_023016569.1 outer dense fiber protein 2 isoform X1 [Leptinotarsa decemlineata] ; TRINITY_DN73534_c0_g2_i1: XP_023016569.1 outer dense fiber protein 2 …
TRINITY_DN67860_c0_g2	13.7428	2.81697e-26	763.9	981.32	1041.36	0	0.06	0.2
TRINITY_DN29900_c5_g1	12.9927	3.07295e-26	1374.01	1413.08	1736.46	0.2	0.07	0.42
TRINITY_DN46707_c2_g1	13.9751	3.70723e-26	1386.91	1748.73	1634.64	0.06	0	0.3
TRINITY_DN50160_c11_g3	-15.9894	5.28811e-26	0	0	0	728.16	1360.01	454.21
TRINITY_DN59171_c1_g1	7.89623	5.35832e-26	88.05	85.37	64.39	0.46	0.77	0.13	TRINITY_DN59171_c1_g1_i2: XP_019764437.1 PREDICTED: tubulin beta chain [Dendroctonus ponderosae] ; TRINITY_DN59171_c1_g1_i1: XP_019764437.1 PREDICTED: tubulin beta chain [Dendroctonus ponderosae] ; TRINITY_DN59171_c1_g1_i5: XP_019764437.1 PREDICTED: tubulin beta chain [Dendroctonus ponderosae] ; TRINITY_DN59171_c1_g1_i7: XP_019764437.1 PREDICTED: tubulin beta chain [Dendroctonus ponderosae] ; TRI…	TRINITY_DN59171_c1_g1_i4: KRT81281.1 hypothetical protein AMK59_6257 [Oryctes borbonicus] ; TRINITY_DN59171_c1_g1_i6: XP_017774514.1 PREDICTED: tubulin beta chain [Nicrophorus vespilloides] ; TRINITY_DN59171_c1_g1_i2: XP_017774514.1 PREDICTED: tubulin beta chain [Nicrophorus vespilloides] ; TRINITY_DN59171_c1_g1_i5: KRT81281.1 hypothetical protein AMK59_6257 [Oryctes borbonicus] ; TRINITY_DN59171…
TRINITY_DN72806_c1_g1	-5.48358	8.78067e-26	0.4	0.26	0.15	13.7	17.43	9.58	TRINITY_DN72806_c1_g1_i3: XP_019766779.1 PREDICTED: voltage-dependent calcium channel subunit alpha-2/delta-3 isoform X2 [Dendroctonus ponderosae] ; TRINITY_DN72806_c1_g1_i2: XP_023026624.1 voltage-dependent calcium channel subunit alpha-2/delta-3-like, partial [Leptinotarsa decemlineata] ; TRINITY_DN72806_c1_g1_i5: XP_018575433.1 voltage-dependent calcium channel subunit alpha-2/delta-3 [Anoplop…	TRINITY_DN72806_c1_g1_i5: XP_019766779.1 PREDICTED: voltage-dependent calcium channel subunit alpha-2/delta-3 isoform X2 [Dendroctonus ponderosae] ; TRINITY_DN72806_c1_g1_i2: XP_019871856.1 PREDICTED: voltage-dependent calcium channel subunit alpha-2/delta-3 isoform X1 [Aethina tumida] ; TRINITY_DN72806_c1_g1_i3: XP_019766779.1 PREDICTED: voltage-dependent calcium channel subunit alpha-2/delta-3 …
TRINITY_DN53591_c10_g4	-13.9569	9.02484e-26	0	0.29	0	1941.77	2763.42	1103.91
TRINITY_DN74392_c2_g1	11.1652	9.02484e-26	11.59	8.84	4.92	0.01	0	0.01
TRINITY_DN50459_c3_g1	15.6372	9.46355e-26	1227.03	1190.86	781.5	0	0.05	0	TRINITY_DN50459_c3_g1_i8: XP_018576412.1 uncharacterized protein LOC108914959 [Anoplophora glabripennis] ; TRINITY_DN50459_c3_g1_i6: XP_018576412.1 uncharacterized protein LOC108914959 [Anoplophora glabripennis]
TRINITY_DN76068_c4_g2	-6.95789	1.04745e-25	0.21	0.17	0.04	22.59	20.79	12.9
TRINITY_DN48383_c2_g1	13.7793	1.21361e-25	828.99	1069.46	985.63	0.07	0	0.07
TRINITY_DN48429_c0_g1	-16.1361	1.23389e-25	0	0	0	291.86	489.28	122.99
TRINITY_DN74465_c0_g1	8.99926	1.78231e-25	10.62	8.08	4.85	0.01	0.05	0.01	TRINITY_DN74465_c0_g1_i1: XP_023028950.1 uncharacterized protein LOC111517131, partial [Leptinotarsa decemlineata] ; TRINITY_DN74465_c0_g1_i3: XP_023028950.1 uncharacterized protein LOC111517131, partial [Leptinotarsa decemlineata]	TRINITY_DN74465_c0_g1_i1: XP_023028950.1 uncharacterized protein LOC111517131, partial [Leptinotarsa decemlineata] ; TRINITY_DN74465_c0_g1_i3: XP_023028950.1 uncharacterized protein LOC111517131, partial [Leptinotarsa decemlineata] ;
TRINITY_DN59434_c0_g1	13.0781	1.78231e-25	1040.16	617.4	1581.47	0.12	0.1	0.13
TRINITY_DN55774_c0_g1	-18.2145	1.78666e-25	0	0	0	978.87	1550.46	3162.23	TRINITY_DN55774_c0_g1_i18: AHZ59657.1 glycoside hydrolase family 1 [Phyllotreta striolata] ; TRINITY_DN55774_c0_g1_i13: XP_023028515.1 myrosinase 1-like [Leptinotarsa decemlineata] ; TRINITY_DN55774_c0_g1_i8: AHZ59657.1 glycoside hydrolase family 1 [Phyllotreta striolata] ; TRINITY_DN55774_c0_g1_i7: AHZ59657.1 glycoside hydrolase family 1 [Phyllotreta striolata] ; TRINITY_DN55774_c0_g1_i4: XP_023…	TRINITY_DN55774_c0_g1_i19: AHZ59657.1 glycoside hydrolase family 1 [Phyllotreta striolata] ; TRINITY_DN55774_c0_g1_i15: AHZ59657.1 glycoside hydrolase family 1 [Phyllotreta striolata] ; TRINITY_DN55774_c0_g1_i7: XP_023028515.1 myrosinase 1-like [Leptinotarsa decemlineata] ;
TRINITY_DN32260_c1_g1	13.9931	1.83475e-25	649.98	840.53	564.14	0.05	0	0.13
TRINITY_DN73896_c1_g1	-12.8053	2.74504e-25	0	0.04	0	60.78	73.45	38.87
TRINITY_DN70927_c0_g1	9.47064	4.34168e-25	16.57	23.42	12.81	0.05	0.02	0.02	TRINITY_DN70927_c0_g1_i5: XP_018561680.1 uncharacterized protein LOC108903847 [Anoplophora glabripennis] ; TRINITY_DN70927_c0_g1_i2: XP_018561680.1 uncharacterized protein LOC108903847 [Anoplophora glabripennis] ; TRINITY_DN70927_c0_g1_i4: XP_018561680.1 uncharacterized protein LOC108903847 [Anoplophora glabripennis] ; TRINITY_DN70927_c0_g1_i7: XP_018561680.1 uncharacterized protein LOC108903847 …	TRINITY_DN70927_c0_g1_i1: XP_018561680.1 uncharacterized protein LOC108903847 [Anoplophora glabripennis] ; TRINITY_DN70927_c0_g1_i2: XP_018561680.1 uncharacterized protein LOC108903847 [Anoplophora glabripennis] ; TRINITY_DN70927_c0_g1_i6: XP_018561680.1 uncharacterized protein LOC108903847 [Anoplophora glabripennis] ; TRINITY_DN70927_c0_g1_i5: XP_018561680.1 uncharacterized protein LOC108903847 …
TRINITY_DN65830_c4_g1	-16.5934	6.20668e-25	0	0	0	909.93	1912.35	295.4
TRINITY_DN75532_c5_g1	-5.1918	8.32262e-25	0.39	0.4	0.14	12.99	16.2	7.49	TRINITY_DN75532_c5_g1_i1: XP_019881499.1 PREDICTED: meiosis arrest female protein 1 isoform X1 [Aethina tumida] ; TRINITY_DN75532_c5_g1_i3: XP_019881499.1 PREDICTED: meiosis arrest female protein 1 isoform X1 [Aethina tumida] ; TRINITY_DN75532_c5_g1_i5: XP_019881499.1 PREDICTED: meiosis arrest female protein 1 isoform X1 [Aethina tumida]	TRINITY_DN75532_c5_g1_i5: XP_018577487.1 meiosis regulator and mRNA stability factor 1 [Anoplophora glabripennis] ; TRINITY_DN75532_c5_g1_i1: XP_018577487.1 meiosis regulator and mRNA stability factor 1 [Anoplophora glabripennis] ; TRINITY_DN75532_c5_g1_i3: XP_018577487.1 meiosis regulator and mRNA stability factor 1 [Anoplophora glabripennis] ;
TRINITY_DN60960_c6_g1	-15.9847	8.44717e-25	0	0	0	795.31	1580.27	302.04
TRINITY_DN62765_c1_g3	11.2539	9.26421e-25	83.81	98.24	66.35	0.03	0.04	0.01	TRINITY_DN62765_c1_g3_i4: XP_023014951.1 uncharacterized protein LOC111504583 isoform X1 [Leptinotarsa decemlineata] ; TRINITY_DN62765_c1_g3_i5: XP_023014951.1 uncharacterized protein LOC111504583 isoform X1 [Leptinotarsa decemlineata] ; TRINITY_DN62765_c1_g3_i2: XP_023014951.1 uncharacterized protein LOC111504583 isoform X1 [Leptinotarsa decemlineata] ; TRINITY_DN62765_c1_g3_i3: XP_023014951.1 u…	TRINITY_DN62765_c1_g3_i4: XP_023014951.1 uncharacterized protein LOC111504583 isoform X1 [Leptinotarsa decemlineata] ; TRINITY_DN62765_c1_g3_i3: XP_023014951.1 uncharacterized protein LOC111504583 isoform X1 [Leptinotarsa decemlineata] ; TRINITY_DN62765_c1_g3_i5: XP_023014951.1 uncharacterized protein LOC111504583 isoform X1 [Leptinotarsa decemlineata] ; TRINITY_DN62765_c1_g3_i1: XP_023014951.1 u…
TRINITY_DN57964_c0_g1	-12.54	9.44556e-25	0	0.16	0.04	434.68	612.05	192.02	TRINITY_DN57964_c0_g1_i1: ANW09596.1 vitellogenin 1 [Monochamus alternatus] ; TRINITY_DN57964_c0_g1_i2: ANW09596.1 vitellogenin 1 [Monochamus alternatus] ; TRINITY_DN57964_c0_g1_i3: ANW09596.1 vitellogenin 1 [Monochamus alternatus]	TRINITY_DN57964_c0_g1_i1: ANW09596.1 vitellogenin 1 [Monochamus alternatus] ;
TRINITY_DN69908_c0_g1	10.0044	9.95737e-25	9.97	7.91	5.41	0.02	0	0.01	TRINITY_DN69908_c0_g1_i2: XP_023311145.1 ELKS/Rab6-interacting/CAST family member 1-like [Anoplophora glabripennis] ; TRINITY_DN69908_c0_g1_i3: XP_019761643.1 PREDICTED: kinectin-like [Dendroctonus ponderosae] ; TRINITY_DN69908_c0_g1_i1: XP_023311145.1 ELKS/Rab6-interacting/CAST family member 1-like [Anoplophora glabripennis]	TRINITY_DN69908_c0_g1_i2: XP_023028983.1 intracellular protein transport protein USO1-like [Leptinotarsa decemlineata] ; TRINITY_DN69908_c0_g1_i1: XP_023028983.1 intracellular protein transport protein USO1-like [Leptinotarsa decemlineata] ;
TRINITY_DN69002_c1_g1	9.30537	1.0096e-24	20.69	17.51	15.04	0.05	0.03	0.02	TRINITY_DN69002_c1_g1_i2: XP_019770893.1 PREDICTED: uncharacterized protein LOC109544910 isoform X1 [Dendroctonus ponderosae] ; TRINITY_DN69002_c1_g1_i3: XP_019770893.1 PREDICTED: uncharacterized protein LOC109544910 isoform X1 [Dendroctonus ponderosae] ; TRINITY_DN69002_c1_g1_i1: XP_019770893.1 PREDICTED: uncharacterized protein LOC109544910 isoform X1 [Dendroctonus ponderosae]	TRINITY_DN69002_c1_g1_i3: XP_023027721.1 uncharacterized protein LOC111515753 [Leptinotarsa decemlineata] ; TRINITY_DN69002_c1_g1_i1: XP_023027721.1 uncharacterized protein LOC111515753 [Leptinotarsa decemlineata] ; TRINITY_DN69002_c1_g1_i2: XP_023027721.1 uncharacterized protein LOC111515753 [Leptinotarsa decemlineata] ;
TRINITY_DN55260_c1_g2	12.3482	1.0096e-24	2662.57	1286.74	1227.01	0.15	0.3	0.27
TRINITY_DN66664_c1_g3	-11.9302	1.15479e-24	0	0.25	0.25	772.88	791.15	982.06	TRINITY_DN66664_c1_g3_i4: XP_023016344.1 uncharacterized protein LOC111505720 [Leptinotarsa decemlineata]
TRINITY_DN65014_c1_g1	-10.328	1.35208e-24	0.04	0.11	0.02	75.12	63.69	85.41	TRINITY_DN65014_c1_g1_i1: XP_018567205.1 ankyrin-1-like [Anoplophora glabripennis] ; TRINITY_DN65014_c1_g1_i2: XP_018567205.1 ankyrin-1-like [Anoplophora glabripennis]	TRINITY_DN65014_c1_g1_i2: XP_018567205.1 ankyrin-1-like [Anoplophora glabripennis] ; TRINITY_DN65014_c1_g1_i1: XP_018567205.1 ankyrin-1-like [Anoplophora glabripennis] ;
TRINITY_DN58185_c1_g1	13.1305	1.42617e-24	1060.77	1221.59	2088.22	0.38	0	0.14
TRINITY_DN52675_c3_g2	14.3646	1.58491e-24	2354.57	3026.09	4008.08	0	0	0.58
TRINITY_DN54481_c1_g3	9.47282	1.64703e-24	20.37	24.23	22.57	0.04	0.03	0.03	TRINITY_DN54481_c1_g3_i1: XP_019771598.1 PREDICTED: IQ domain-containing protein D-like [Dendroctonus ponderosae] ; TRINITY_DN54481_c1_g3_i2: XP_019771598.1 PREDICTED: IQ domain-containing protein D-like [Dendroctonus ponderosae]	TRINITY_DN54481_c1_g3_i2: XP_019771598.1 PREDICTED: IQ domain-containing protein D-like [Dendroctonus ponderosae] ; TRINITY_DN54481_c1_g3_i1: XP_019771598.1 PREDICTED: IQ domain-containing protein D-like [Dendroctonus ponderosae] ;
TRINITY_DN73353_c1_g1	-15.6149	1.96099e-24	1.14	0.58	0.62	92.34	84.17	56.57	TRINITY_DN73353_c1_g1_i5: XP_018573184.1 sphingomyelin phosphodiesterase 1-like [Anoplophora glabripennis] ; TRINITY_DN73353_c1_g1_i6: XP_023015457.1 sphingomyelin phosphodiesterase 1-like [Leptinotarsa decemlineata] ; TRINITY_DN73353_c1_g1_i3: XP_018573184.1 sphingomyelin phosphodiesterase 1-like [Anoplophora glabripennis] ; TRINITY_DN73353_c1_g1_i2: XP_018573184.1 sphingomyelin phosphodiesteras…	TRINITY_DN73353_c1_g1_i5: ERL91180.1 hypothetical protein D910_08519 [Dendroctonus ponderosae] ; TRINITY_DN73353_c1_g1_i1: XP_019755415.1 PREDICTED: sphingomyelin phosphodiesterase-like [Dendroctonus ponderosae] ; TRINITY_DN73353_c1_g1_i3: ERL91180.1 hypothetical protein D910_08519 [Dendroctonus ponderosae] ; TRINITY_DN73353_c1_g1_i2: XP_019881198.1 PREDICTED: sphingomyelin phosphodiesterase-like…
TRINITY_DN71923_c0_g1	13.0647	2.11353e-24	585.34	427.87	28.19	0.04	0.13	0.02
TRINITY_DN51209_c1_g1	13.5818	2.49832e-24	1586.38	1816.78	1996.1	0.26	0.27	0.28
TRINITY_DN136553_c0_g3	13.433	2.60705e-24	416.49	590.15	544.42	0	0.26	0
TRINITY_DN64583_c1_g1	-12.2037	2.89408e-24	0	0	0	0.85	1.53	2.15	TRINITY_DN64583_c1_g1_i1: AMK38869.1 vitellogenin 1 [Colaphellus bowringi]	TRINITY_DN64583_c1_g1_i1: AMK38869.1 vitellogenin 1 [Colaphellus bowringi] ;
TRINITY_DN70419_c0_g1	-13.9668	3.68869e-24	0	0.05	0	80.22	95.46	55.59	TRINITY_DN70419_c0_g1_i1: XP_004366042.1 cathepsin D [Capsaspora owczarzaki ATCC 30864] ; TRINITY_DN70419_c0_g1_i2: ACP18833.1 aspartic proteinase 1 [Chrysomela tremula] ; TRINITY_DN70419_c0_g1_i4: ACP18833.1 aspartic proteinase 1 [Chrysomela tremula] ; TRINITY_DN70419_c0_g1_i3: XP_022818627.1 uncharacterized protein LOC111351088 [Spodoptera litura]	TRINITY_DN70419_c0_g1_i2: ACP18833.1 aspartic proteinase 1 [Chrysomela tremula] ; TRINITY_DN70419_c0_g1_i4: ACP18833.1 aspartic proteinase 1 [Chrysomela tremula] ; TRINITY_DN70419_c0_g1_i3: XP_022120522.1 uncharacterized protein LOC110996927 isoform X1 [Pieris rapae] ;
TRINITY_DN66523_c3_g5	11.407	3.87922e-24	52.84	49.98	46.5	0.04	0.03	0.02	TRINITY_DN66523_c3_g5_i1: XP_019773234.1 PREDICTED: uncharacterized protein LOC109546643 [Dendroctonus ponderosae]
TRINITY_DN52589_c1_g2	-14.81	4.80458e-24	0.01	0.01	0	140.63	355.1	180.31	TRINITY_DN52589_c1_g2_i1: XP_023016640.1 vitellogenin-like [Leptinotarsa decemlineata]	TRINITY_DN52589_c1_g2_i1: XP_023016640.1 vitellogenin-like [Leptinotarsa decemlineata] ;
TRINITY_DN53591_c10_g5	-12.6902	4.9098e-24	0.01	0.67	0.22	2055.97	3054.37	1881.78	TRINITY_DN53591_c10_g5_i2: AMK38869.1 vitellogenin 1 [Colaphellus bowringi] ; TRINITY_DN53591_c10_g5_i1: XP_023017897.1 vitellogenin-like [Leptinotarsa decemlineata] ; TRINITY_DN53591_c10_g5_i4: AMK38869.1 vitellogenin 1 [Colaphellus bowringi] ; TRINITY_DN53591_c10_g5_i6: XP_023017897.1 vitellogenin-like [Leptinotarsa decemlineata] ; TRINITY_DN53591_c10_g5_i5: AMK38869.1 vitellogenin 1 [Colaphell…	TRINITY_DN53591_c10_g5_i4: AMK38869.1 vitellogenin 1 [Colaphellus bowringi] ; TRINITY_DN53591_c10_g5_i2: AMK38869.1 vitellogenin 1 [Colaphellus bowringi] ; TRINITY_DN53591_c10_g5_i3: XP_023016640.1 vitellogenin-like [Leptinotarsa decemlineata] ; TRINITY_DN53591_c10_g5_i5: AMK38869.1 vitellogenin 1 [Colaphellus bowringi] ; TRINITY_DN53591_c10_g5_i6: XP_023017897.1 vitellogenin-like [Leptinotarsa d…
TRINITY_DN59091_c0_g1	6.3923	6.75913e-24	31.53	34.62	17.83	0.35	0.38	0.32	TRINITY_DN59091_c0_g1_i6: XP_023028347.1 uncharacterized protein LOC111516411 [Leptinotarsa decemlineata] ; TRINITY_DN59091_c0_g1_i11: XP_023028347.1 uncharacterized protein LOC111516411 [Leptinotarsa decemlineata] ; TRINITY_DN59091_c0_g1_i7: PSN52853.1 hypothetical protein C0J52_17927 [Blattella germanica] ; TRINITY_DN59091_c0_g1_i17: XP_023028347.1 uncharacterized protein LOC111516411 [Leptinot…	TRINITY_DN59091_c0_g1_i12: XP_023028347.1 uncharacterized protein LOC111516411 [Leptinotarsa decemlineata] ; TRINITY_DN59091_c0_g1_i15: XP_023028347.1 uncharacterized protein LOC111516411 [Leptinotarsa decemlineata] ; TRINITY_DN59091_c0_g1_i11: XP_023028347.1 uncharacterized protein LOC111516411 [Leptinotarsa decemlineata] ; TRINITY_DN59091_c0_g1_i6: XP_023028347.1 uncharacterized protein LOC1115…
TRINITY_DN45867_c2_g1	12.2364	7.68283e-24	302.92	532.54	396.57	0.28	0	0.09
TRINITY_DN68281_c0_g1	-10.3341	7.768e-24	0.23	0.04	0.18	299.79	382.7	374.35	TRINITY_DN68281_c0_g1_i4: XP_019876791.1 PREDICTED: serine protease 53-like [Aethina tumida] ; TRINITY_DN68281_c0_g1_i3: XP_019876791.1 PREDICTED: serine protease 53-like [Aethina tumida] ; TRINITY_DN68281_c0_g1_i5: ABV60308.1 putative trypsin [Lutzomyia longipalpis] ; TRINITY_DN68281_c0_g1_i6: XP_011506550.1 PREDICTED: chymotrypsin-2-like [Ceratosolen solmsi marchali] ; TRINITY_DN68281_c0_g1_i7:…	TRINITY_DN68281_c0_g1_i5: XP_023312627.1 trypsin 3A1-like, partial [Anoplophora glabripennis] ; TRINITY_DN68281_c0_g1_i1: XP_023312627.1 trypsin 3A1-like, partial [Anoplophora glabripennis] ; TRINITY_DN68281_c0_g1_i4: XP_019876791.1 PREDICTED: serine protease 53-like [Aethina tumida] ; TRINITY_DN68281_c0_g1_i3: XP_023312627.1 trypsin 3A1-like, partial [Anoplophora glabripennis] ; TRINITY_DN68281_…
TRINITY_DN68093_c0_g2	-11.4617	8.23783e-24	0.04	0.01	0.02	45.99	35.56	55.45	TRINITY_DN68093_c0_g2_i3: XP_018565599.1 equilibrative nucleoside transporter 3-like [Anoplophora glabripennis] ; TRINITY_DN68093_c0_g2_i1: XP_023022248.1 equilibrative nucleoside transporter 3-like isoform X1 [Leptinotarsa decemlineata] ; TRINITY_DN68093_c0_g2_i2: XP_023022248.1 equilibrative nucleoside transporter 3-like isoform X1 [Leptinotarsa decemlineata]	TRINITY_DN68093_c0_g2_i2: XP_023022248.1 equilibrative nucleoside transporter 3-like isoform X1 [Leptinotarsa decemlineata] ; TRINITY_DN68093_c0_g2_i1: XP_023022248.1 equilibrative nucleoside transporter 3-like isoform X1 [Leptinotarsa decemlineata] ;
TRINITY_DN56521_c1_g1	-14.6252	8.42181e-24	0	0.09	0.17	1336.01	932.42	1352.7
TRINITY_DN36602_c1_g1	12.7596	8.6218e-24	3053.75	4602.72	802.5	0.11	0.08	0.49
TRINITY_DN50211_c2_g1	13.557	9.20504e-24	230.7	358.76	379.9	0.05	0	0.08
TRINITY_DN67865_c1_g1	11.8886	9.70841e-24	1174.38	1563.92	1652	0.08	0.28	0.35	TRINITY_DN67865_c1_g1_i2: KPM11799.1 cysteine rich trypsin inhibitor-like protein 11 [Sarcoptes scabiei] ; TRINITY_DN67865_c1_g1_i4: KHJ74870.1 trypsin Inhibitor like cysteine rich domain protein, partial [Oesophagostomum dentatum] ; TRINITY_DN67865_c1_g1_i5: KHJ74870.1 trypsin Inhibitor like cysteine rich domain protein, partial [Oesophagostomum dentatum] ; TRINITY_DN67865_c1_g1_i6: KPM11799.1 c…
TRINITY_DN48842_c10_g1	12.9518	1.12622e-23	3780.2	4937.61	3230.83	0.97	0.11	0.81
TRINITY_DN62700_c5_g1	-8.78196	1.14883e-23	0.08	0.16	0.09	38.64	31.9	45.19	TRINITY_DN62700_c5_g1_i1: XP_018569811.1 uncharacterized protein LOC108909862 [Anoplophora glabripennis] ; TRINITY_DN62700_c5_g1_i3: XP_023014586.1 uncharacterized protein LOC111504300 [Leptinotarsa decemlineata] ; TRINITY_DN62700_c5_g1_i4: XP_018569811.1 uncharacterized protein LOC108909862 [Anoplophora glabripennis] ; TRINITY_DN62700_c5_g1_i2: XP_018562287.1 uncharacterized protein LOC108904285…	TRINITY_DN62700_c5_g1_i4: XP_018569811.1 uncharacterized protein LOC108909862 [Anoplophora glabripennis] ; TRINITY_DN62700_c5_g1_i1: XP_018569811.1 uncharacterized protein LOC108909862 [Anoplophora glabripennis] ; TRINITY_DN62700_c5_g1_i3: XP_023014586.1 uncharacterized protein LOC111504300 [Leptinotarsa decemlineata] ;
TRINITY_DN48298_c1_g1	-13.2809	1.22939e-23	0	0.22	0.03	1128.37	1060.1	1651.12
TRINITY_DN56938_c0_g1	14.1189	1.47681e-23	933.65	823	1274.9	0	0	0.18
TRINITY_DN47288_c1_g1	10.8754	1.5007e-23	1015.22	1606.26	1461.79	0.18	0.08	0.4
TRINITY_DN66133_c0_g1	11.287	2.84683e-23	43.47	43.5	39.45	0.02	0.03	0.01	TRINITY_DN66133_c0_g1_i2: XP_018580167.1 uncharacterized protein LOC108917866 [Anoplophora glabripennis] ; TRINITY_DN66133_c0_g1_i1: XP_018580167.1 uncharacterized protein LOC108917866 [Anoplophora glabripennis]	TRINITY_DN66133_c0_g1_i2: XP_018580167.1 uncharacterized protein LOC108917866 [Anoplophora glabripennis] ; TRINITY_DN66133_c0_g1_i1: XP_018580167.1 uncharacterized protein LOC108917866 [Anoplophora glabripennis] ;
TRINITY_DN50160_c6_g1	-16.2384	3.18591e-23	0	0	0	558.52	1239.4	182.66
TRINITY_DN70798_c0_g2	10.8088	3.28618e-23	223.26	242.8	304.9	0	0.16	0.25	TRINITY_DN70798_c0_g2_i1: XP_019869126.1 PREDICTED: zinc metalloproteinase nas-13 [Aethina tumida] ; TRINITY_DN70798_c0_g2_i2: ENN77625.1 hypothetical protein YQE_05919, partial [Dendroctonus ponderosae]	TRINITY_DN70798_c0_g2_i2: XP_019869126.1 PREDICTED: zinc metalloproteinase nas-13 [Aethina tumida] ; TRINITY_DN70798_c0_g2_i1: XP_019869126.1 PREDICTED: zinc metalloproteinase nas-13 [Aethina tumida] ;
TRINITY_DN67340_c1_g1	6.84902	3.49368e-23	48.22	56.55	29.2	0.29	0.84	0.26	TRINITY_DN67340_c1_g1_i3: XP_018573700.1 myrosinase 1 [Anoplophora glabripennis] ; TRINITY_DN67340_c1_g1_i1: XP_017782121.1 PREDICTED: myrosinase 1-like isoform X1 [Nicrophorus vespilloides] ; TRINITY_DN67340_c1_g1_i4: XP_017782121.1 PREDICTED: myrosinase 1-like isoform X1 [Nicrophorus vespilloides]	TRINITY_DN67340_c1_g1_i4: XP_017782121.1 PREDICTED: myrosinase 1-like isoform X1 [Nicrophorus vespilloides] ; TRINITY_DN67340_c1_g1_i3: XP_018573700.1 myrosinase 1 [Anoplophora glabripennis] ; TRINITY_DN67340_c1_g1_i1: XP_017782121.1 PREDICTED: myrosinase 1-like isoform X1 [Nicrophorus vespilloides] ;
TRINITY_DN62387_c1_g1	10.1081	3.61199e-23	27.96	32.13	45.05	0.06	0.03	0.03	TRINITY_DN62387_c1_g1_i6: XP_024890347.1 craniofacial development protein 2-like [Temnothorax curvispinosus] ; TRINITY_DN62387_c1_g1_i4: XP_024890347.1 craniofacial development protein 2-like [Temnothorax curvispinosus]
TRINITY_DN65705_c2_g1	11.967	5.71416e-23	291.99	431.69	468.93	0.13	0	0.07
TRINITY_DN71962_c1_g3	7.70331	6.65373e-23	6.38	4.78	3.38	0.01	0.03	0.05	TRINITY_DN71962_c1_g3_i10: XP_023026403.1 uncharacterized protein LOC111514398 isoform X1 [Leptinotarsa decemlineata] ; TRINITY_DN71962_c1_g3_i5: XP_023026403.1 uncharacterized protein LOC111514398 isoform X1 [Leptinotarsa decemlineata] ; TRINITY_DN71962_c1_g3_i9: XP_023026403.1 uncharacterized protein LOC111514398 isoform X1 [Leptinotarsa decemlineata] ; TRINITY_DN71962_c1_g3_i1: XP_023026403.1 …	TRINITY_DN71962_c1_g3_i6: XP_023026430.1 serine/threonine-protein phosphatase BSL1 homolog isoform X5 [Leptinotarsa decemlineata] ; TRINITY_DN71962_c1_g3_i5: XP_023026430.1 serine/threonine-protein phosphatase BSL1 homolog isoform X5 [Leptinotarsa decemlineata] ; TRINITY_DN71962_c1_g3_i9: XP_023026403.1 uncharacterized protein LOC111514398 isoform X1 [Leptinotarsa decemlineata] ; TRINITY_DN71962_…
TRINITY_DN53354_c2_g1	-16.9089	7.4196e-23	0	0	0	2204.42	7300.53	738.46
TRINITY_DN55965_c0_g1	10.003	8.92571e-23	13.07	12.7	5.68	0.01	0	0.01	TRINITY_DN55965_c0_g1_i4: XP_022900867.1 serine/threonine-protein phosphatase 2A activator-like [Onthophagus taurus] ; TRINITY_DN55965_c0_g1_i3: XP_018577245.1 serine/threonine-protein phosphatase 2A activator-like isoform X2 [Anoplophora glabripennis] ; TRINITY_DN55965_c0_g1_i17: XP_018577245.1 serine/threonine-protein phosphatase 2A activator-like isoform X2 [Anoplophora glabripennis] ; TRINITY…	TRINITY_DN55965_c0_g1_i21: XP_018577244.1 serine/threonine-protein phosphatase 2A activator-like isoform X1 [Anoplophora glabripennis] ; TRINITY_DN55965_c0_g1_i4: XP_022900867.1 serine/threonine-protein phosphatase 2A activator-like [Onthophagus taurus] ; TRINITY_DN55965_c0_g1_i16: XP_018577245.1 serine/threonine-protein phosphatase 2A activator-like isoform X2 [Anoplophora glabripennis] ; TRINIT…
TRINITY_DN74355_c0_g1	8.17204	9.88878e-23	7.03	6.03	4.63	0.01	0.05	0.02	TRINITY_DN74355_c0_g1_i6: XP_018570353.1 putative leucine-rich repeat-containing protein DDB_G0290503 [Anoplophora glabripennis] ; TRINITY_DN74355_c0_g1_i1: XP_023020989.1 uncharacterized protein LOC111509461 [Leptinotarsa decemlineata]	TRINITY_DN74355_c0_g1_i1: XP_023020989.1 uncharacterized protein LOC111509461 [Leptinotarsa decemlineata] ; TRINITY_DN74355_c0_g1_i6: XP_023020989.1 uncharacterized protein LOC111509461 [Leptinotarsa decemlineata] ;
TRINITY_DN71931_c4_g1	7.30994	1.06108e-22	4.82	4.59	3.64	0.03	0.06	0.01	TRINITY_DN71931_c4_g1_i1: XP_023023899.1 radial spoke head protein 3 homolog [Leptinotarsa decemlineata] ; TRINITY_DN71931_c4_g1_i2: XP_023023899.1 radial spoke head protein 3 homolog [Leptinotarsa decemlineata]	TRINITY_DN71931_c4_g1_i2: XP_023023899.1 radial spoke head protein 3 homolog [Leptinotarsa decemlineata] ; TRINITY_DN71931_c4_g1_i1: XP_023023899.1 radial spoke head protein 3 homolog [Leptinotarsa decemlineata] ;
TRINITY_DN47738_c2_g1	13.2089	1.06734e-22	707.42	921.82	1329.82	0.15	0	0.21
TRINITY_DN50553_c3_g1	-12.3909	1.1752e-22	0.08	0.1	0.22	837.42	3215.57	133.39	TRINITY_DN50553_c3_g1_i3: AMK38869.1 vitellogenin 1 [Colaphellus bowringi] ; TRINITY_DN50553_c3_g1_i2: AMK38869.1 vitellogenin 1 [Colaphellus bowringi] ; TRINITY_DN50553_c3_g1_i4: XP_019880306.1 PREDICTED: LOW QUALITY PROTEIN: vitellogenin-like [Aethina tumida] ; TRINITY_DN50553_c3_g1_i1: AMK38869.1 vitellogenin 1 [Colaphellus bowringi]	TRINITY_DN50553_c3_g1_i4: XP_023016640.1 vitellogenin-like [Leptinotarsa decemlineata] ; TRINITY_DN50553_c3_g1_i3: AMK38869.1 vitellogenin 1 [Colaphellus bowringi] ; TRINITY_DN50553_c3_g1_i1: AMK38869.1 vitellogenin 1 [Colaphellus bowringi] ; TRINITY_DN50553_c3_g1_i2: AMK38869.1 vitellogenin 1 [Colaphellus bowringi] ;
TRINITY_DN52720_c0_g2	10.1823	1.27439e-22	289.15	434.18	625.56	0.16	0.4	0.36	TRINITY_DN52720_c0_g2_i15: XP_023025218.1 uncharacterized protein LOC111513268 [Leptinotarsa decemlineata] ; TRINITY_DN52720_c0_g2_i13: XP_023025218.1 uncharacterized protein LOC111513268 [Leptinotarsa decemlineata] ; TRINITY_DN52720_c0_g2_i16: XP_026478477.1 uncharacterized protein LOC113384917 [Ctenocephalides felis] ; TRINITY_DN52720_c0_g2_i12: XP_023025218.1 uncharacterized protein LOC1115132…
TRINITY_DN53813_c2_g2	-15.2371	1.47293e-22	0	0	0	996.68	2001.24	439.94
TRINITY_DN50295_c2_g4	9.16518	1.64616e-22	6.9	6.03	3.6	0	0.02	0.01	TRINITY_DN50295_c2_g4_i1: XP_018573500.1 uncharacterized protein LOC108912668 [Anoplophora glabripennis]	TRINITY_DN50295_c2_g4_i1: XP_023024056.1 glutamine-rich protein 2-like [Leptinotarsa decemlineata] ;
TRINITY_DN67340_c1_g2	6.38957	1.7933e-22	49.47	58.93	31.9	0.52	1.2	0.51	TRINITY_DN67340_c1_g2_i2: XP_018565422.1 myrosinase 1 [Anoplophora glabripennis] ; TRINITY_DN67340_c1_g2_i4: XP_018565422.1 myrosinase 1 [Anoplophora glabripennis] ; TRINITY_DN67340_c1_g2_i3: XP_018565422.1 myrosinase 1 [Anoplophora glabripennis] ; TRINITY_DN67340_c1_g2_i1: XP_018573699.1 myrosinase 1 [Anoplophora glabripennis]	TRINITY_DN67340_c1_g2_i3: XP_018565422.1 myrosinase 1 [Anoplophora glabripennis] ; TRINITY_DN67340_c1_g2_i2: XP_018565422.1 myrosinase 1 [Anoplophora glabripennis] ; TRINITY_DN67340_c1_g2_i1: XP_018573699.1 myrosinase 1 [Anoplophora glabripennis] ; TRINITY_DN67340_c1_g2_i4: XP_018565422.1 myrosinase 1 [Anoplophora glabripennis] ;
TRINITY_DN55789_c1_g1	-12.3097	1.98355e-22	0.05	0.04	0.04	512.71	1868.12	96.57	TRINITY_DN55789_c1_g1_i2: AMK38870.1 vitellogenin 2, partial [Colaphellus bowringi] ; TRINITY_DN55789_c1_g1_i3: XP_023016640.1 vitellogenin-like [Leptinotarsa decemlineata] ; TRINITY_DN55789_c1_g1_i1: AMK38870.1 vitellogenin 2, partial [Colaphellus bowringi]	TRINITY_DN55789_c1_g1_i2: AMK38870.1 vitellogenin 2, partial [Colaphellus bowringi] ; TRINITY_DN55789_c1_g1_i3: AMK38870.1 vitellogenin 2, partial [Colaphellus bowringi] ;
TRINITY_DN74122_c2_g1	-10.0854	1.98355e-22	0	0.59	0.44	493.83	530.86	147.31
TRINITY_DN69043_c1_g1	8.25568	2.3176e-22	9.12	7.09	3.96	0.03	0.04	0.01	TRINITY_DN69043_c1_g1_i2: XP_023014700.1 uncharacterized protein LOC111504387 [Leptinotarsa decemlineata] ; TRINITY_DN69043_c1_g1_i4: XP_023310777.1 mucin-19-like [Anoplophora glabripennis] ; TRINITY_DN69043_c1_g1_i1: XP_023014700.1 uncharacterized protein LOC111504387 [Leptinotarsa decemlineata] ; TRINITY_DN69043_c1_g1_i5: XP_023014700.1 uncharacterized protein LOC111504387 [Leptinotarsa decemli…	TRINITY_DN69043_c1_g1_i1: XP_023014700.1 uncharacterized protein LOC111504387 [Leptinotarsa decemlineata] ; TRINITY_DN69043_c1_g1_i2: XP_023014700.1 uncharacterized protein LOC111504387 [Leptinotarsa decemlineata] ; TRINITY_DN69043_c1_g1_i3: XP_023014700.1 uncharacterized protein LOC111504387 [Leptinotarsa decemlineata] ; TRINITY_DN69043_c1_g1_i5: XP_023014700.1 uncharacterized protein LOC1115043…
TRINITY_DN47646_c2_g1	15.5576	2.66539e-22	364.84	424.38	498.45	0.03	0	0.1
TRINITY_DN56521_c1_g2	-14.5707	2.83238e-22	0	0	0.15	1667.14	1462.73	1263.53
TRINITY_DN47919_c2_g2	13.7143	2.94794e-22	932.22	1052.55	1444.42	0.13	0	0.2
TRINITY_DN60679_c0_g1	10.8518	3.5134e-22	630.12	972.52	1218.95	0.6	0	1.11	TRINITY_DN60679_c0_g1_i1: ALR72492.1 odorant binding protein 4 [Colaphellus bowringi] ; TRINITY_DN60679_c0_g1_i3: XP_023028763.1 uncharacterized protein LOC111516905, partial [Leptinotarsa decemlineata] ; TRINITY_DN60679_c0_g1_i5: XP_023028763.1 uncharacterized protein LOC111516905, partial [Leptinotarsa decemlineata] ; TRINITY_DN60679_c0_g1_i6: XP_023028763.1 uncharacterized protein LOC111516905…	TRINITY_DN60679_c0_g1_i3: XP_023028763.1 uncharacterized protein LOC111516905, partial [Leptinotarsa decemlineata] ;
TRINITY_DN54758_c1_g1	-13.7162	4.64635e-22	0	0	0	0.49	1.67	1.19	TRINITY_DN54758_c1_g1_i1: XP_023016640.1 vitellogenin-like [Leptinotarsa decemlineata] ; TRINITY_DN54758_c1_g1_i2: XP_023016640.1 vitellogenin-like [Leptinotarsa decemlineata] ; TRINITY_DN54758_c1_g1_i5: XP_023016640.1 vitellogenin-like [Leptinotarsa decemlineata] ; TRINITY_DN54758_c1_g1_i4: XP_023016640.1 vitellogenin-like [Leptinotarsa decemlineata] ; TRINITY_DN54758_c1_g1_i3: XP_023017897.1 vi…	TRINITY_DN54758_c1_g1_i1: XP_023016640.1 vitellogenin-like [Leptinotarsa decemlineata] ; TRINITY_DN54758_c1_g1_i4: XP_023017897.1 vitellogenin-like [Leptinotarsa decemlineata] ; TRINITY_DN54758_c1_g1_i2: XP_023017897.1 vitellogenin-like [Leptinotarsa decemlineata] ; TRINITY_DN54758_c1_g1_i5: XP_023016640.1 vitellogenin-like [Leptinotarsa decemlineata] ;
TRINITY_DN71252_c0_g1	9.66799	4.74525e-22	30.78	29.4	5.85	0.03	0.02	0.03	TRINITY_DN71252_c0_g1_i5: XP_023025024.1 uncharacterized protein LOC111513096 [Leptinotarsa decemlineata] ; TRINITY_DN71252_c0_g1_i1: XP_023025024.1 uncharacterized protein LOC111513096 [Leptinotarsa decemlineata] ; TRINITY_DN71252_c0_g1_i3: XP_023025024.1 uncharacterized protein LOC111513096 [Leptinotarsa decemlineata] ; TRINITY_DN71252_c0_g1_i4: XP_023025024.1 uncharacterized protein LOC1115130…	TRINITY_DN71252_c0_g1_i5: XP_023025024.1 uncharacterized protein LOC111513096 [Leptinotarsa decemlineata] ;
TRINITY_DN48298_c1_g4	-12.3548	5.14802e-22	0.19	0.29	0.29	710.49	683.43	1168.7
TRINITY_DN48840_c1_g1	-10.7758	5.48791e-22	0.85	1.08	0.17	843.4	3642.51	192.74	TRINITY_DN48840_c1_g1_i5: XP_018565741.1 vitellogenin-like [Anoplophora glabripennis] ; TRINITY_DN48840_c1_g1_i4: XP_018565741.1 vitellogenin-like [Anoplophora glabripennis] ; TRINITY_DN48840_c1_g1_i2: XP_018565741.1 vitellogenin-like [Anoplophora glabripennis] ; TRINITY_DN48840_c1_g1_i3: XP_018565741.1 vitellogenin-like [Anoplophora glabripennis] ; TRINITY_DN48840_c1_g1_i1: AKR04341.1 vitellogen…	TRINITY_DN48840_c1_g1_i5: XP_018565741.1 vitellogenin-like [Anoplophora glabripennis] ; TRINITY_DN48840_c1_g1_i1: AKR04341.1 vitellogenin [Octodonta nipae] ; TRINITY_DN48840_c1_g1_i3: XP_018565741.1 vitellogenin-like [Anoplophora glabripennis] ; TRINITY_DN48840_c1_g1_i2: XP_018565741.1 vitellogenin-like [Anoplophora glabripennis] ; TRINITY_DN48840_c1_g1_i4: XP_018565741.1 vitellogenin-like [Anopl…
TRINITY_DN54360_c10_g8	-12.9873	5.95768e-22	0.1	0.04	0.18	1082.52	3505.04	161.98	TRINITY_DN54360_c10_g8_i2: AMK38870.1 vitellogenin 2, partial [Colaphellus bowringi] ; TRINITY_DN54360_c10_g8_i1: XP_023016640.1 vitellogenin-like [Leptinotarsa decemlineata]	TRINITY_DN54360_c10_g8_i2: AMK38870.1 vitellogenin 2, partial [Colaphellus bowringi] ;
TRINITY_DN76682_c2_g1	11.5724	6.18104e-22	7.14	5.89	4.06	0	0.01	0	TRINITY_DN76682_c2_g1_i4: XP_023012751.1 uncharacterized protein LOC111502819 [Leptinotarsa decemlineata] ; TRINITY_DN76682_c2_g1_i3: XP_023012751.1 uncharacterized protein LOC111502819 [Leptinotarsa decemlineata] ; TRINITY_DN76682_c2_g1_i5: XP_023012751.1 uncharacterized protein LOC111502819 [Leptinotarsa decemlineata]
TRINITY_DN62122_c3_g1	9.115	6.66512e-22	11.21	12.59	10.27	0.02	0.06	0.01	TRINITY_DN62122_c3_g1_i1: XP_018572595.1 kinesin heavy chain-like [Anoplophora glabripennis]	TRINITY_DN62122_c3_g1_i1: XP_018572595.1 kinesin heavy chain-like [Anoplophora glabripennis] ;
TRINITY_DN50153_c0_g1	-15.5749	1.30646e-21	0	0	0	209.67	594.55	127.85
TRINITY_DN48266_c1_g2	-11.0684	1.30646e-21	1.58	1.2	0.22	1298.36	6027.58	232.28	TRINITY_DN48266_c1_g2_i3: ANW09596.1 vitellogenin 1 [Monochamus alternatus] ; TRINITY_DN48266_c1_g2_i1: AMK38870.1 vitellogenin 2, partial [Colaphellus bowringi] ; TRINITY_DN48266_c1_g2_i2: AMK38870.1 vitellogenin 2, partial [Colaphellus bowringi]	TRINITY_DN48266_c1_g2_i2: AMK38870.1 vitellogenin 2, partial [Colaphellus bowringi] ; TRINITY_DN48266_c1_g2_i1: AMK38870.1 vitellogenin 2, partial [Colaphellus bowringi] ;
TRINITY_DN62310_c5_g2	12.0583	1.46601e-21	304.87	529.09	501.73	0.29	0	0.29
TRINITY_DN51998_c1_g1	-15.4974	1.52507e-21	0	0.01	0	104.32	272.25	67.94	TRINITY_DN51998_c1_g1_i4: XP_019880306.1 PREDICTED: LOW QUALITY PROTEIN: vitellogenin-like [Aethina tumida] ; TRINITY_DN51998_c1_g1_i1: AMK38870.1 vitellogenin 2, partial [Colaphellus bowringi] ; TRINITY_DN51998_c1_g1_i5: ANW09596.1 vitellogenin 1 [Monochamus alternatus] ; TRINITY_DN51998_c1_g1_i3: AMK38870.1 vitellogenin 2, partial [Colaphellus bowringi] ; TRINITY_DN51998_c1_g1_i2: XP_019880305.…	TRINITY_DN51998_c1_g1_i5: ANW09596.1 vitellogenin 1 [Monochamus alternatus] ; TRINITY_DN51998_c1_g1_i1: AMK38870.1 vitellogenin 2, partial [Colaphellus bowringi] ;
TRINITY_DN46399_c0_g1	12.3003	1.6212e-21	493.93	570.13	634.21	0.32	0	0.11
TRINITY_DN58531_c1_g3	-17.2017	1.66918e-21	0	0	0	1430.51	4135.53	319.76
TRINITY_DN45215_c0_g1	7.92399	1.71874e-21	28.42	34.83	28.71	0.17	0.11	0.13	TRINITY_DN45215_c0_g1_i3: XP_019864637.1 PREDICTED: stabilizer of axonemal microtubules 2 [Aethina tumida] ; TRINITY_DN45215_c0_g1_i1: XP_019864637.1 PREDICTED: stabilizer of axonemal microtubules 2 [Aethina tumida] ; TRINITY_DN45215_c0_g1_i2: XP_008198347.1 PREDICTED: diuretic hormone receptor-like isoform X1 [Tribolium castaneum] ; TRINITY_DN45215_c0_g1_i4: XP_008198347.1 PREDICTED: diuretic ho…	TRINITY_DN45215_c0_g1_i4: KYB25406.1 PDF receptor-like Protein [Tribolium castaneum] ; TRINITY_DN45215_c0_g1_i2: KYB25406.1 PDF receptor-like Protein [Tribolium castaneum] ; TRINITY_DN45215_c0_g1_i1: XP_023019513.1 stabilizer of axonemal microtubules 2-like [Leptinotarsa decemlineata] ; TRINITY_DN45215_c0_g1_i3: XP_023019513.1 stabilizer of axonemal microtubules 2-like [Leptinotarsa decemlineata]…
TRINITY_DN66664_c1_g2	-12.4872	1.91424e-21	0	0	0.08	218.99	218.03	258.51	TRINITY_DN66664_c1_g2_i1: XP_023016278.1 uncharacterized protein LOC111505663 [Leptinotarsa decemlineata]
TRINITY_DN74122_c2_g4	-9.33744	1.95717e-21	0.5	0.68	0.96	412.97	435.9	265.97	TRINITY_DN74122_c2_g4_i8: XP_023018252.1 uncharacterized protein LOC111507197 isoform X1 [Leptinotarsa decemlineata] ; TRINITY_DN74122_c2_g4_i4: XP_023018252.1 uncharacterized protein LOC111507197 isoform X1 [Leptinotarsa decemlineata] ; TRINITY_DN74122_c2_g4_i2: XP_023018252.1 uncharacterized protein LOC111507197 isoform X1 [Leptinotarsa decemlineata] ; TRINITY_DN74122_c2_g4_i7: XP_023018252.1 u…	TRINITY_DN74122_c2_g4_i5: XP_023309985.1 uncharacterized protein LOC108904033 [Anoplophora glabripennis] ; TRINITY_DN74122_c2_g4_i9: XP_023018252.1 uncharacterized protein LOC111507197 isoform X1 [Leptinotarsa decemlineata] ; TRINITY_DN74122_c2_g4_i8: XP_023018253.1 uncharacterized protein LOC111507197 isoform X2 [Leptinotarsa decemlineata] ; TRINITY_DN74122_c2_g4_i6: XP_023018253.1 uncharacteriz…
TRINITY_DN71942_c1_g1	-9.11843	2.21452e-21	0.04	0.02	0.01	14.19	9.69	12.87	TRINITY_DN71942_c1_g1_i3: AOA60273.1 fatty acid synthase 2, partial [Colaphellus bowringi] ; TRINITY_DN71942_c1_g1_i1: AOA60273.1 fatty acid synthase 2, partial [Colaphellus bowringi] ; TRINITY_DN71942_c1_g1_i8: AOA60273.1 fatty acid synthase 2, partial [Colaphellus bowringi] ; TRINITY_DN71942_c1_g1_i5: AOA60273.1 fatty acid synthase 2, partial [Colaphellus bowringi] ; TRINITY_DN71942_c1_g1_i2: A…	TRINITY_DN71942_c1_g1_i3: AOA60273.1 fatty acid synthase 2, partial [Colaphellus bowringi] ; TRINITY_DN71942_c1_g1_i2: AOA60273.1 fatty acid synthase 2, partial [Colaphellus bowringi] ; TRINITY_DN71942_c1_g1_i4: ARI45075.1 fatty acid synthase [Leptinotarsa decemlineata] ; TRINITY_DN71942_c1_g1_i5: AOA60273.1 fatty acid synthase 2, partial [Colaphellus bowringi] ; TRINITY_DN71942_c1_g1_i1: ARI4507…
TRINITY_DN65418_c0_g2	7.75218	2.5835e-21	17.24	15.49	13.4	0.08	0.15	0.03	TRINITY_DN65418_c0_g2_i2: XP_023020781.1 kelch-like protein 10 isoform X2 [Leptinotarsa decemlineata] ; TRINITY_DN65418_c0_g2_i1: XP_023020781.1 kelch-like protein 10 isoform X2 [Leptinotarsa decemlineata] ; TRINITY_DN65418_c0_g2_i3: XP_023020781.1 kelch-like protein 10 isoform X2 [Leptinotarsa decemlineata] ; TRINITY_DN65418_c0_g2_i4: XP_023020781.1 kelch-like protein 10 isoform X2 [Leptinotarsa…	TRINITY_DN65418_c0_g2_i2: XP_023020781.1 kelch-like protein 10 isoform X2 [Leptinotarsa decemlineata] ; TRINITY_DN65418_c0_g2_i1: XP_023020781.1 kelch-like protein 10 isoform X2 [Leptinotarsa decemlineata] ; TRINITY_DN65418_c0_g2_i3: XP_023020781.1 kelch-like protein 10 isoform X2 [Leptinotarsa decemlineata] ; TRINITY_DN65418_c0_g2_i4: XP_023020781.1 kelch-like protein 10 isoform X2 [Leptinotarsa…
TRINITY_DN68169_c2_g1	14.3965	2.65523e-21	159.09	169.71	71.97	0	0	0	TRINITY_DN68169_c2_g1_i6: XP_008191112.1 PREDICTED: keratin-associated protein 10-8 [Tribolium castaneum] ; TRINITY_DN68169_c2_g1_i8: XP_008191112.1 PREDICTED: keratin-associated protein 10-8 [Tribolium castaneum] ; TRINITY_DN68169_c2_g1_i7: XP_008191112.1 PREDICTED: keratin-associated protein 10-8 [Tribolium castaneum] ; TRINITY_DN68169_c2_g1_i2: XP_008191112.1 PREDICTED: keratin-associated prot…	TRINITY_DN68169_c2_g1_i2: EEZ99965.1 hypothetical protein TcasGA2_TC002761 [Tribolium castaneum] ; TRINITY_DN68169_c2_g1_i8: EEZ99965.1 hypothetical protein TcasGA2_TC002761 [Tribolium castaneum] ; TRINITY_DN68169_c2_g1_i6: EEZ99965.1 hypothetical protein TcasGA2_TC002761 [Tribolium castaneum] ; TRINITY_DN68169_c2_g1_i7: EEZ99965.1 hypothetical protein TcasGA2_TC002761 [Tribolium castaneum] ;
TRINITY_DN6618_c0_g1	15.0889	3.13681e-21	2237.2	2722.35	1219.77	0	0.12	0.03
TRINITY_DN69519_c3_g1	-16.9006	5.13335e-21	0	0	0	1851.75	1197.54	3044.82
TRINITY_DN73296_c1_g1	8.58854	5.72935e-21	31.35	24.19	18.04	0.12	0	0.01	TRINITY_DN73296_c1_g1_i12: XP_018577825.1 myosin heavy chain, embryonic smooth muscle isoform-like [Anoplophora glabripennis] ; TRINITY_DN73296_c1_g1_i8: XP_018577825.1 myosin heavy chain, embryonic smooth muscle isoform-like [Anoplophora glabripennis] ; TRINITY_DN73296_c1_g1_i11: XP_018577825.1 myosin heavy chain, embryonic smooth muscle isoform-like [Anoplophora glabripennis] ; TRINITY_DN73296_…	TRINITY_DN73296_c1_g1_i1: XP_018577825.1 myosin heavy chain, embryonic smooth muscle isoform-like [Anoplophora glabripennis] ; TRINITY_DN73296_c1_g1_i5: XP_018577825.1 myosin heavy chain, embryonic smooth muscle isoform-like [Anoplophora glabripennis] ; TRINITY_DN73296_c1_g1_i3: XP_018577825.1 myosin heavy chain, embryonic smooth muscle isoform-like [Anoplophora glabripennis] ; TRINITY_DN73296_c1…
TRINITY_DN65991_c1_g1	12.8713	7.00436e-21	249.1	343	344.31	0.07	0.08	0
TRINITY_DN46755_c1_g1	12.393	7.41037e-21	1896.9	2317.58	3080.91	0.26	0.09	0.52
TRINITY_DN60769_c2_g1	13.7159	7.41037e-21	35.89	39.02	34.7	0	0	0.06
TRINITY_DN69781_c2_g4	14.8802	7.4235e-21	235.02	265.06	225.49	0	0	0.02
TRINITY_DN48789_c0_g1	13.4082	7.51622e-21	169.82	162.02	174.04	0	0	0
TRINITY_DN57905_c0_g1	11.667	8.74481e-21	513.89	705.75	629.15	0.08	0.11	0.39
TRINITY_DN57592_c4_g1	-12.4878	9.30801e-21	0	0.06	0.04	134.4	152.69	410.35
TRINITY_DN64256_c0_g1	-7.97307	9.56513e-21	0.35	0.21	0.14	45.38	37.55	49.59	TRINITY_DN64256_c0_g1_i5: XP_023025214.1 facilitated trehalose transporter Tret1-like [Leptinotarsa decemlineata] ; TRINITY_DN64256_c0_g1_i4: XP_023026834.1 facilitated trehalose transporter Tret1-2 homolog isoform X1 [Leptinotarsa decemlineata] ; TRINITY_DN64256_c0_g1_i1: XP_023026834.1 facilitated trehalose transporter Tret1-2 homolog isoform X1 [Leptinotarsa decemlineata] ; TRINITY_DN64256_c0_…	TRINITY_DN64256_c0_g1_i3: XP_023026834.1 facilitated trehalose transporter Tret1-2 homolog isoform X1 [Leptinotarsa decemlineata] ; TRINITY_DN64256_c0_g1_i1: XP_023014201.1 facilitated trehalose transporter Tret1-2 homolog isoform X1 [Leptinotarsa decemlineata] ;
TRINITY_DN56353_c3_g1	13.1578	1.01006e-20	1375	2004.77	2436.74	0	0	0.76
TRINITY_DN56108_c3_g1	-17.0347	1.0496e-20	0	0	0	878.39	1561.5	2211.61	TRINITY_DN56108_c3_g1_i2: AHZ59657.1 glycoside hydrolase family 1 [Phyllotreta striolata] ; TRINITY_DN56108_c3_g1_i5: XP_023026219.1 lactase-phlorizin hydrolase-like [Leptinotarsa decemlineata] ; TRINITY_DN56108_c3_g1_i3: XP_022115678.1 LOW QUALITY PROTEIN: myrosinase 1-like [Pieris rapae] ; TRINITY_DN56108_c3_g1_i1: XP_023026219.1 lactase-phlorizin hydrolase-like [Leptinotarsa decemlineata] ; TR…
TRINITY_DN67625_c2_g1	-15.7004	1.113e-20	0	0.02	0	464.14	331.38	599.04
TRINITY_DN60582_c5_g1	-14.5064	1.113e-20	0	0	0	161.38	151.52	106.58	TRINITY_DN60582_c5_g1_i2: XP_020716105.1 lysosomal aspartic protease-like [Ceratitis capitata] ; TRINITY_DN60582_c5_g1_i1: ACP18833.1 aspartic proteinase 1 [Chrysomela tremula]	TRINITY_DN60582_c5_g1_i2: ACP18833.1 aspartic proteinase 1 [Chrysomela tremula] ; TRINITY_DN60582_c5_g1_i1: ACP18833.1 aspartic proteinase 1 [Chrysomela tremula] ;
TRINITY_DN54105_c39_g3	12.9791	1.12469e-20	174.68	220.67	163.52	0	0	0.04
TRINITY_DN49897_c0_g1	11.3882	1.16444e-20	15.24	14.29	12.58	0.01	0.01	0.01	TRINITY_DN49897_c0_g1_i1: XP_023023622.1 uncharacterized protein LOC111511834 [Leptinotarsa decemlineata]	TRINITY_DN49897_c0_g1_i1: XP_023023622.1 uncharacterized protein LOC111511834 [Leptinotarsa decemlineata] ;
TRINITY_DN46105_c2_g1	14.9979	1.30055e-20	531.61	627.48	445.49	0	0	0.07
TRINITY_DN55416_c0_g1	14.5526	1.33327e-20	1542.66	2335.75	1740.85	0.14	0.19	0.14
TRINITY_DN53988_c5_g1	8.6498	1.67983e-20	9.95	11.04	11.18	0.03	0.08	0.03	TRINITY_DN53988_c5_g1_i4: XP_023021265.1 cytosolic non-specific dipeptidase-like [Leptinotarsa decemlineata] ; TRINITY_DN53988_c5_g1_i8: XP_023021265.1 cytosolic non-specific dipeptidase-like [Leptinotarsa decemlineata] ; TRINITY_DN53988_c5_g1_i2: XP_023021265.1 cytosolic non-specific dipeptidase-like [Leptinotarsa decemlineata] ; TRINITY_DN53988_c5_g1_i6: XP_023021265.1 cytosolic non-specific di…	TRINITY_DN53988_c5_g1_i8: XP_023021265.1 cytosolic non-specific dipeptidase-like [Leptinotarsa decemlineata] ; TRINITY_DN53988_c5_g1_i3: XP_023021265.1 cytosolic non-specific dipeptidase-like [Leptinotarsa decemlineata] ; TRINITY_DN53988_c5_g1_i6: XP_023021265.1 cytosolic non-specific dipeptidase-like [Leptinotarsa decemlineata] ; TRINITY_DN53988_c5_g1_i4: XP_023021265.1 cytosolic non-specific di…
TRINITY_DN53591_c10_g1	-12.6064	3.13248e-20	0.01	0.33	0.08	1049.79	1872.27	266.38	TRINITY_DN53591_c10_g1_i3: AMK38869.1 vitellogenin 1 [Colaphellus bowringi] ; TRINITY_DN53591_c10_g1_i1: AMK38869.1 vitellogenin 1 [Colaphellus bowringi] ; TRINITY_DN53591_c10_g1_i2: AMK38869.1 vitellogenin 1 [Colaphellus bowringi]	TRINITY_DN53591_c10_g1_i3: AMK38869.1 vitellogenin 1 [Colaphellus bowringi] ; TRINITY_DN53591_c10_g1_i2: AMK38869.1 vitellogenin 1 [Colaphellus bowringi] ; TRINITY_DN53591_c10_g1_i1: AMK38869.1 vitellogenin 1 [Colaphellus bowringi] ;
TRINITY_DN54644_c3_g1	-13.7109	5.45454e-20	0	0.05	0.05	339.6	1070.81	58.42	TRINITY_DN54644_c3_g1_i1: AMK38870.1 vitellogenin 2, partial [Colaphellus bowringi]	TRINITY_DN54644_c3_g1_i1: AMK38870.1 vitellogenin 2, partial [Colaphellus bowringi] ;
TRINITY_DN58972_c2_g2	-12.1854	6.33971e-20	0	0.03	0.11	476.28	217.84	670.14	TRINITY_DN58972_c2_g2_i1: APC94191.1 odorant-binding protein 11, partial [Pyrrhalta maculicollis] ; TRINITY_DN58972_c2_g2_i6: APC94271.1 odorant-binding protein 11, partial [Pyrrhalta aenescens] ; TRINITY_DN58972_c2_g2_i3: APC94271.1 odorant-binding protein 11, partial [Pyrrhalta aenescens] ; TRINITY_DN58972_c2_g2_i2: APC94271.1 odorant-binding protein 11, partial [Pyrrhalta aenescens]
TRINITY_DN47334_c0_g2	14.4624	6.65714e-20	527.46	428.5	402.67	0	0	0.07	TRINITY_DN47334_c0_g2_i3: XP_023013066.1 uncharacterized protein LOC111503081 [Leptinotarsa decemlineata] ; TRINITY_DN47334_c0_g2_i2: XP_023013066.1 uncharacterized protein LOC111503081 [Leptinotarsa decemlineata] ; TRINITY_DN47334_c0_g2_i6: XP_023013066.1 uncharacterized protein LOC111503081 [Leptinotarsa decemlineata] ; TRINITY_DN47334_c0_g2_i10: XP_023013066.1 uncharacterized protein LOC111503…
TRINITY_DN65329_c2_g3	8.8828	6.79279e-20	12.24	25.09	21.3	3.63	4.24	11.05	TRINITY_DN65329_c2_g3_i2: XP_023019743.1 apolipoprotein D-like [Leptinotarsa decemlineata] ; TRINITY_DN65329_c2_g3_i3: XP_023019743.1 apolipoprotein D-like [Leptinotarsa decemlineata] ; TRINITY_DN65329_c2_g3_i1: XP_023024212.1 apolipoprotein D-like [Leptinotarsa decemlineata]	TRINITY_DN65329_c2_g3_i3: XP_023019743.1 apolipoprotein D-like [Leptinotarsa decemlineata] ; TRINITY_DN65329_c2_g3_i2: XP_023019743.1 apolipoprotein D-like [Leptinotarsa decemlineata] ;
TRINITY_DN13793_c0_g1	15.8047	7.77344e-20	1139.26	1411.54	894.49	0	0	0.1
TRINITY_DN48332_c0_g1	8.07005	7.79144e-20	7.55	7.35	6.25	0.04	0.04	0.02	TRINITY_DN48332_c0_g1_i3: XP_023022659.1 tubulin alpha-1 chain-like [Leptinotarsa decemlineata] ; TRINITY_DN48332_c0_g1_i1: XP_974091.1 PREDICTED: tubulin alpha-1 chain [Tribolium castaneum] ; TRINITY_DN48332_c0_g1_i2: XP_023022659.1 tubulin alpha-1 chain-like [Leptinotarsa decemlineata] ; TRINITY_DN48332_c0_g1_i4: XP_018566957.1 tubulin alpha chain-like [Anoplophora glabripennis]	TRINITY_DN48332_c0_g1_i2: XP_023022659.1 tubulin alpha-1 chain-like [Leptinotarsa decemlineata] ; TRINITY_DN48332_c0_g1_i3: XP_023022659.1 tubulin alpha-1 chain-like [Leptinotarsa decemlineata] ; TRINITY_DN48332_c0_g1_i4: XP_018566957.1 tubulin alpha chain-like [Anoplophora glabripennis] ; TRINITY_DN48332_c0_g1_i1: EEZ97891.1 Tubulin alpha-1 chain-like Protein [Tribolium castaneum] ;
TRINITY_DN46693_c2_g1	13.4107	7.87983e-20	5723.19	5657.92	4845.66	0.64	0.29	0.57
TRINITY_DN46693_c3_g1	13.5986	8.17781e-20	390.88	627.01	536.47	0.06	0.1	0.04
TRINITY_DN66632_c0_g1	13.9167	8.57189e-20	9.43	9.55	7.95	0	0	0
TRINITY_DN60382_c2_g1	11.1817	1.33703e-19	311.97	432.78	530.83	0.21	0.12	0.43	TRINITY_DN60382_c2_g1_i4: AQY18977.1 odorant-binding protein [Galeruca daurica] ; TRINITY_DN60382_c2_g1_i3: AQY18977.1 odorant-binding protein [Galeruca daurica] ; TRINITY_DN60382_c2_g1_i6: AQY18977.1 odorant-binding protein [Galeruca daurica] ; TRINITY_DN60382_c2_g1_i5: AUF72968.1 odorant-binding protein [Anoplophora chinensis] ; TRINITY_DN60382_c2_g1_i2: AQY18977.1 odorant-binding protein [Gale…
TRINITY_DN54360_c10_g2	-12.5279	1.50962e-19	0.07	0.05	0.21	849.27	2891.91	173.96	TRINITY_DN54360_c10_g2_i1: AMK38869.1 vitellogenin 1 [Colaphellus bowringi] ; TRINITY_DN54360_c10_g2_i2: AMK38869.1 vitellogenin 1 [Colaphellus bowringi]	TRINITY_DN54360_c10_g2_i1: AMK38869.1 vitellogenin 1 [Colaphellus bowringi] ;
TRINITY_DN58825_c5_g1	14.6029	1.61092e-19	419.53	473.77	420.89	0.03	0.13	0.03	TRINITY_DN58825_c5_g1_i1: ACJ13424.1 serpin [Sphenophorus levis]
TRINITY_DN62722_c0_g1	14.2824	1.64546e-19	43.44	41.55	32.12	0	0	0	TRINITY_DN62722_c0_g1_i2: XP_023018710.1 hexokinase type 2 [Leptinotarsa decemlineata] ; TRINITY_DN62722_c0_g1_i3: XP_023018710.1 hexokinase type 2 [Leptinotarsa decemlineata]	TRINITY_DN62722_c0_g1_i3: ARI45062.1 hexokinase 2 isoform 2 [Leptinotarsa decemlineata] ; TRINITY_DN62722_c0_g1_i2: ARI45062.1 hexokinase 2 isoform 2 [Leptinotarsa decemlineata] ;
TRINITY_DN32754_c0_g1	16.031	1.95962e-19	433.08	827.19	838.42	0	0	0
TRINITY_DN54975_c3_g1	-14.8325	1.99529e-19	0	0	0.04	524.06	292.58	392.14	TRINITY_DN54975_c3_g1_i5: XP_023016640.1 vitellogenin-like [Leptinotarsa decemlineata] ; TRINITY_DN54975_c3_g1_i2: AMK38869.1 vitellogenin 1 [Colaphellus bowringi] ; TRINITY_DN54975_c3_g1_i4: XP_023016640.1 vitellogenin-like [Leptinotarsa decemlineata] ; TRINITY_DN54975_c3_g1_i7: XP_023016640.1 vitellogenin-like [Leptinotarsa decemlineata] ; TRINITY_DN54975_c3_g1_i1: AMK38869.1 vitellogenin 1 [Co…	TRINITY_DN54975_c3_g1_i7: XP_023016640.1 vitellogenin-like [Leptinotarsa decemlineata] ; TRINITY_DN54975_c3_g1_i2: AMK38869.1 vitellogenin 1 [Colaphellus bowringi] ;
TRINITY_DN52602_c3_g2	-15.5397	2.10612e-19	0	0	0	959.75	2274.77	73.71	TRINITY_DN52602_c3_g2_i3: XP_023016640.1 vitellogenin-like [Leptinotarsa decemlineata] ; TRINITY_DN52602_c3_g2_i2: XP_023016640.1 vitellogenin-like [Leptinotarsa decemlineata]
TRINITY_DN38384_c0_g1	11.635	2.13633e-19	153.95	280.21	269.26	0	0	0.15
TRINITY_DN15589_c1_g1	14.2424	2.24751e-19	28.88	36.01	26.76	0	0	0
TRINITY_DN56956_c0_g1	15.1956	2.26122e-19	552.86	532.59	765.2	0	0	0
TRINITY_DN52047_c3_g1	-15.4745	2.32813e-19	0	0	0	1.46	0.74	4.4	TRINITY_DN52047_c3_g1_i6: XP_023028515.1 myrosinase 1-like [Leptinotarsa decemlineata] ; TRINITY_DN52047_c3_g1_i3: AHZ59657.1 glycoside hydrolase family 1 [Phyllotreta striolata] ; TRINITY_DN52047_c3_g1_i4: AHZ59657.1 glycoside hydrolase family 1 [Phyllotreta striolata] ; TRINITY_DN52047_c3_g1_i1: XP_023028515.1 myrosinase 1-like [Leptinotarsa decemlineata]
TRINITY_DN52675_c3_g1	15.4762	2.32813e-19	40.64	5.71	5.95	0	0	0
TRINITY_DN23180_c1_g1	13.8987	2.40867e-19	468.82	568.23	277.92	0	0	0
TRINITY_DN65323_c0_g1	8.89362	3.42619e-19	97.15	119.74	80.06	0.23	0.38	0.05
TRINITY_DN76766_c2_g1	5.57212	3.65111e-19	16.22	23.07	14.41	0.26	0.51	0.18
TRINITY_DN61404_c4_g2	9.88851	3.82998e-19	16.48	16.41	11.69	0.01	0	0.01	TRINITY_DN61404_c4_g2_i2: XP_018567603.1 uncharacterized protein LOC108908153 [Anoplophora glabripennis] ; TRINITY_DN61404_c4_g2_i1: XP_023020145.1 uncharacterized protein LOC111508771 [Leptinotarsa decemlineata] ; TRINITY_DN61404_c4_g2_i3: XP_018567603.1 uncharacterized protein LOC108908153 [Anoplophora glabripennis]	TRINITY_DN61404_c4_g2_i1: XP_023020145.1 uncharacterized protein LOC111508771 [Leptinotarsa decemlineata] ; TRINITY_DN61404_c4_g2_i2: XP_023020145.1 uncharacterized protein LOC111508771 [Leptinotarsa decemlineata] ; TRINITY_DN61404_c4_g2_i3: XP_023020145.1 uncharacterized protein LOC111508771 [Leptinotarsa decemlineata] ;
TRINITY_DN59666_c0_g1	8.70584	3.99366e-19	10.33	11.96	7.75	0	0.06	0.02	TRINITY_DN59666_c0_g1_i1: XP_019762865.1 PREDICTED: uncharacterized protein LOC109539526 isoform X1 [Dendroctonus ponderosae] ; TRINITY_DN59666_c0_g1_i3: XP_019762866.1 PREDICTED: uncharacterized protein LOC109539526 isoform X2 [Dendroctonus ponderosae] ; TRINITY_DN59666_c0_g1_i5: XP_019762865.1 PREDICTED: uncharacterized protein LOC109539526 isoform X1 [Dendroctonus ponderosae] ; TRINITY_DN59666…
TRINITY_DN28818_c6_g1	14.2752	4.94064e-19	170.23	156.11	135.28	0	0	0
TRINITY_DN51295_c2_g1	-12.1837	5.38969e-19	0.11	0.1	0.2	608.52	2360.9	102.95	TRINITY_DN51295_c2_g1_i3: BAA11877.1 vitellogenin, partial [Athalia rosae] ; TRINITY_DN51295_c2_g1_i5: XP_019880305.1 PREDICTED: LOW QUALITY PROTEIN: vitellogenin-like [Aethina tumida] ; TRINITY_DN51295_c2_g1_i4: XP_019880305.1 PREDICTED: LOW QUALITY PROTEIN: vitellogenin-like [Aethina tumida] ; TRINITY_DN51295_c2_g1_i1: AMK38869.1 vitellogenin 1 [Colaphellus bowringi] ; TRINITY_DN51295_c2_g1_i2:…	TRINITY_DN51295_c2_g1_i5: XP_019880305.1 PREDICTED: LOW QUALITY PROTEIN: vitellogenin-like [Aethina tumida] ; TRINITY_DN51295_c2_g1_i1: AMK38869.1 vitellogenin 1 [Colaphellus bowringi] ; TRINITY_DN51295_c2_g1_i4: BAA22791.1 vitellogenin [Athalia rosae] ; TRINITY_DN51295_c2_g1_i2: APR62728.1 vitellogenin 2 [Harmonia axyridis] ;
TRINITY_DN62436_c0_g2	10.5376	6.32787e-19	25.54	29.16	29.04	0.01	0.02	0.04	TRINITY_DN62436_c0_g2_i1: XP_023030110.1 uncharacterized protein LOC111518023 [Leptinotarsa decemlineata] ; TRINITY_DN62436_c0_g2_i3: XP_023030110.1 uncharacterized protein LOC111518023 [Leptinotarsa decemlineata] ; TRINITY_DN62436_c0_g2_i2: XP_023030110.1 uncharacterized protein LOC111518023 [Leptinotarsa decemlineata]	TRINITY_DN62436_c0_g2_i1: XP_023030110.1 uncharacterized protein LOC111518023 [Leptinotarsa decemlineata] ; TRINITY_DN62436_c0_g2_i2: XP_023030110.1 uncharacterized protein LOC111518023 [Leptinotarsa decemlineata] ; TRINITY_DN62436_c0_g2_i3: XP_023030110.1 uncharacterized protein LOC111518023 [Leptinotarsa decemlineata] ;
TRINITY_DN68767_c0_g1	13.5255	6.46857e-19	270.05	421.04	403.94	0	0.04	0.1
TRINITY_DN71670_c0_g1	6.01284	6.57138e-19	23.93	26.58	8.67	0.48	0.53	0.15	TRINITY_DN71670_c0_g1_i7: XP_018571827.1 RNA-binding protein Nova-1 isoform X1 [Anoplophora glabripennis] ; TRINITY_DN71670_c0_g1_i4: XP_018571827.1 RNA-binding protein Nova-1 isoform X1 [Anoplophora glabripennis] ; TRINITY_DN71670_c0_g1_i1: XP_018571827.1 RNA-binding protein Nova-1 isoform X1 [Anoplophora glabripennis] ; TRINITY_DN71670_c0_g1_i2: XP_023015524.1 RNA-binding protein Nova-1 [Leptin…	TRINITY_DN71670_c0_g1_i1: XP_018571827.1 RNA-binding protein Nova-1 isoform X1 [Anoplophora glabripennis] ; TRINITY_DN71670_c0_g1_i10: XP_018571828.1 RNA-binding protein Nova-1 isoform X2 [Anoplophora glabripennis] ; TRINITY_DN71670_c0_g1_i7: XP_018571827.1 RNA-binding protein Nova-1 isoform X1 [Anoplophora glabripennis] ; TRINITY_DN71670_c0_g1_i5: XP_018571827.1 RNA-binding protein Nova-1 isofor…
TRINITY_DN74073_c0_g2	13.9403	7.26566e-19	12.23	10.19	8.49	0	0	0
TRINITY_DN52458_c0_g1	-12.2148	7.59478e-19	0	0.54	0.15	1301.95	2800.34	186.62	TRINITY_DN52458_c0_g1_i2: ANW09596.1 vitellogenin 1 [Monochamus alternatus] ; TRINITY_DN52458_c0_g1_i1: ANW09596.1 vitellogenin 1 [Monochamus alternatus]	TRINITY_DN52458_c0_g1_i1: ANW09596.1 vitellogenin 1 [Monochamus alternatus] ; TRINITY_DN52458_c0_g1_i2: ANW09596.1 vitellogenin 1 [Monochamus alternatus] ;
TRINITY_DN48254_c4_g1	13.9555	8.42094e-19	556.24	845.87	397.9	0	0	0.1
TRINITY_DN61858_c0_g4	14.3247	8.42094e-19	312.06	321.88	262.61	0	0	0
TRINITY_DN67758_c1_g1	14.761	1.01487e-18	434.4	556.89	590.68	0.09	0	0
TRINITY_DN62216_c0_g1	5.09951	1.02613e-18	112.73	106.92	37.16	2.88	2.88	1.6
TRINITY_DN62245_c1_g2	8.89933	1.09412e-18	5.48	5	4.23	0.01	0.01	0.01	TRINITY_DN62245_c1_g2_i5: XP_018570327.1 LOW QUALITY PROTEIN: dynein regulatory complex protein 1 [Anoplophora glabripennis] ; TRINITY_DN62245_c1_g2_i1: XP_018570327.1 LOW QUALITY PROTEIN: dynein regulatory complex protein 1 [Anoplophora glabripennis]	TRINITY_DN62245_c1_g2_i5: XP_018570327.1 LOW QUALITY PROTEIN: dynein regulatory complex protein 1 [Anoplophora glabripennis] ; TRINITY_DN62245_c1_g2_i1: XP_018570327.1 LOW QUALITY PROTEIN: dynein regulatory complex protein 1 [Anoplophora glabripennis] ;
TRINITY_DN50802_c1_g3	14.5199	1.34987e-18	1201.97	2615.34	2204.25	0.22	0.25	0
TRINITY_DN55200_c2_g1	14.6555	1.37449e-18	239.93	227.52	248.96	0	0	0
TRINITY_DN27996_c0_g1	14.8064	1.40699e-18	1386.69	1951.35	2178.48	0	0	0
TRINITY_DN54463_c0_g2	10.9267	1.44891e-18	7.95	6.98	5.51	0	0.01	0	TRINITY_DN54463_c0_g2_i1: XP_018570327.1 LOW QUALITY PROTEIN: dynein regulatory complex protein 1 [Anoplophora glabripennis] ; TRINITY_DN54463_c0_g2_i2: XP_018570327.1 LOW QUALITY PROTEIN: dynein regulatory complex protein 1 [Anoplophora glabripennis]	TRINITY_DN54463_c0_g2_i1: XP_023016103.1 dynein regulatory complex protein 1 [Leptinotarsa decemlineata] ; TRINITY_DN54463_c0_g2_i2: XP_023016103.1 dynein regulatory complex protein 1 [Leptinotarsa decemlineata] ;
TRINITY_DN69017_c2_g3	13.3554	1.46061e-18	725.29	1544.25	1300.72	0.17	0.23	0.18
TRINITY_DN73467_c0_g1	11.9895	1.73117e-18	31.81	35.43	23.87	0	0.04	0
TRINITY_DN47646_c5_g1	12.8646	1.81884e-18	522.13	832.89	672.76	0	0	0.19
TRINITY_DN76696_c4_g1	8.76344	1.85235e-18	5.78	5.25	4.32	0.01	0.02	0.01	TRINITY_DN76696_c4_g1_i6: XP_023028951.1 stress response protein NST1-like [Leptinotarsa decemlineata] ; TRINITY_DN76696_c4_g1_i7: XP_023028951.1 stress response protein NST1-like [Leptinotarsa decemlineata]	TRINITY_DN76696_c4_g1_i7: XP_023028951.1 stress response protein NST1-like [Leptinotarsa decemlineata] ; TRINITY_DN76696_c4_g1_i6: XP_023028951.1 stress response protein NST1-like [Leptinotarsa decemlineata] ;
TRINITY_DN47091_c6_g1	14.7253	2.25617e-18	96.76	263.59	101.23	0	0	0
TRINITY_DN47897_c2_g1	12.5896	2.31109e-18	2.98	3.58	4.46	0	0	0
TRINITY_DN76925_c10_g2	-7.4228	2.62641e-18	0.57	0.43	0.27	63.52	85.09	79.91	TRINITY_DN76925_c10_g2_i3: XP_012677929.1 PREDICTED: histone H3.v1-like [Clupea harengus] ; TRINITY_DN76925_c10_g2_i2: XP_012677929.1 PREDICTED: histone H3.v1-like [Clupea harengus] ; TRINITY_DN76925_c10_g2_i1: XP_021079072.1 LOW QUALITY PROTEIN: uncharacterized protein LOC101825376 [Mesocricetus auratus]	TRINITY_DN76925_c10_g2_i3: KFU93233.1 Histone H3 [Chaetura pelagica] ; TRINITY_DN76925_c10_g2_i2: KFU93233.1 Histone H3 [Chaetura pelagica] ; TRINITY_DN76925_c10_g2_i1: KFU93233.1 Histone H3 [Chaetura pelagica] ;
TRINITY_DN51769_c1_g1	13.2861	2.75626e-18	1.12	1.96	0.93	0	0	0
TRINITY_DN47997_c0_g1	7.48395	2.79023e-18	8.19	10.03	7.88	0.05	0.07	0.06	TRINITY_DN47997_c0_g1_i1: XP_018565388.1 neurofilament medium polypeptide-like isoform X1 [Anoplophora glabripennis]	TRINITY_DN47997_c0_g1_i1: XP_018565388.1 neurofilament medium polypeptide-like isoform X1 [Anoplophora glabripennis] ;
TRINITY_DN75653_c2_g1	9.60383	3.00192e-18	19.51	28.56	24.98	0.01	0.11	0.03	TRINITY_DN75653_c2_g1_i6: EFN60691.1 Zinc finger MYM-type protein 1, partial [Camponotus floridanus] ; TRINITY_DN75653_c2_g1_i7: XP_025420065.1 zinc finger MYM-type protein 1-like [Sipha flava] ; TRINITY_DN75653_c2_g1_i9: XP_015796993.1 PREDICTED: zinc finger MYM-type protein 1-like, partial [Nothobranchius furzeri] ; TRINITY_DN75653_c2_g1_i4: XP_015813743.1 PREDICTED: zinc finger MYM-type protei…	TRINITY_DN75653_c2_g1_i3: XP_024048897.1 LOW QUALITY PROTEIN: zinc finger MYM-type protein 1-like [Terrapene mexicana triunguis] ; TRINITY_DN75653_c2_g1_i7: XP_002943657.1 PREDICTED: zinc finger MYM-type protein 1-like [Xenopus tropicalis] ; TRINITY_DN75653_c2_g1_i4: EFN60691.1 Zinc finger MYM-type protein 1, partial [Camponotus floridanus] ; TRINITY_DN75653_c2_g1_i1: EFN60691.1 Zinc finger MYM-t…
TRINITY_DN72395_c0_g2	9.95237	3.12603e-18	2.03	1.89	0.64	0	0.01	0.01	TRINITY_DN72395_c0_g2_i5: XP_023025560.1 uncharacterized protein LOC111513568, partial [Leptinotarsa decemlineata] ; TRINITY_DN72395_c0_g2_i6: XP_015835632.1 PREDICTED: hydrocephalus-inducing protein-like, partial [Tribolium castaneum] ; TRINITY_DN72395_c0_g2_i4: XP_015835632.1 PREDICTED: hydrocephalus-inducing protein-like, partial [Tribolium castaneum]	TRINITY_DN72395_c0_g2_i6: KYB27278.1 hypothetical protein TcasGA2_TC033174 [Tribolium castaneum] ; TRINITY_DN72395_c0_g2_i5: XP_023025560.1 uncharacterized protein LOC111513568, partial [Leptinotarsa decemlineata] ; TRINITY_DN72395_c0_g2_i4: KYB27278.1 hypothetical protein TcasGA2_TC033174 [Tribolium castaneum] ;
TRINITY_DN62310_c5_g3	13.7598	4.33275e-18	717.85	983.16	873.83	0	0	0
TRINITY_DN57074_c0_g1	-9.18039	4.3756e-18	0.02	0.01	0.01	6.79	6.25	10.08	TRINITY_DN57074_c0_g1_i6: XP_018571326.1 uncharacterized protein LOC108911000 [Anoplophora glabripennis] ; TRINITY_DN57074_c0_g1_i4: XP_018571326.1 uncharacterized protein LOC108911000 [Anoplophora glabripennis] ; TRINITY_DN57074_c0_g1_i1: XP_018571326.1 uncharacterized protein LOC108911000 [Anoplophora glabripennis] ; TRINITY_DN57074_c0_g1_i8: XP_018571326.1 uncharacterized protein LOC108911000 …
TRINITY_DN74122_c2_g3	-8.15473	4.67844e-18	1.05	1.55	1.26	192.08	175.89	134.18	TRINITY_DN74122_c2_g3_i5: XP_023018252.1 uncharacterized protein LOC111507197 isoform X1 [Leptinotarsa decemlineata] ; TRINITY_DN74122_c2_g3_i4: ENN75504.1 hypothetical protein YQE_08053, partial [Dendroctonus ponderosae]	TRINITY_DN74122_c2_g3_i5: XP_023018253.1 uncharacterized protein LOC111507197 isoform X2 [Leptinotarsa decemlineata] ; TRINITY_DN74122_c2_g3_i4: ENN75504.1 hypothetical protein YQE_08053, partial [Dendroctonus ponderosae] ;
TRINITY_DN65394_c2_g3	13.7774	5.16514e-18	92.83	100.06	81.79	0	0.03	0
TRINITY_DN73353_c1_g4	-13.4297	5.4552e-18	0	0	0	129.26	129.2	60.82	TRINITY_DN73353_c1_g4_i1: XP_023015457.1 sphingomyelin phosphodiesterase 1-like [Leptinotarsa decemlineata]	TRINITY_DN73353_c1_g4_i1: XP_019755415.1 PREDICTED: sphingomyelin phosphodiesterase-like [Dendroctonus ponderosae] ;
TRINITY_DN68019_c0_g1	10.5779	5.6578e-18	32.16	28.59	30.97	0.01	0.02	0.03	TRINITY_DN68019_c0_g1_i4: XP_019758159.1 PREDICTED: uncharacterized protein LOC109536408 isoform X2 [Dendroctonus ponderosae] ; TRINITY_DN68019_c0_g1_i7: XP_019758158.1 PREDICTED: uncharacterized protein LOC109536408 isoform X1 [Dendroctonus ponderosae] ; TRINITY_DN68019_c0_g1_i9: XP_019758159.1 PREDICTED: uncharacterized protein LOC109536408 isoform X2 [Dendroctonus ponderosae] ; TRINITY_DN68019…	TRINITY_DN68019_c0_g1_i4: XP_019758159.1 PREDICTED: uncharacterized protein LOC109536408 isoform X2 [Dendroctonus ponderosae] ; TRINITY_DN68019_c0_g1_i11: XP_019758158.1 PREDICTED: uncharacterized protein LOC109536408 isoform X1 [Dendroctonus ponderosae] ; TRINITY_DN68019_c0_g1_i8: XP_019758159.1 PREDICTED: uncharacterized protein LOC109536408 isoform X2 [Dendroctonus ponderosae] ; TRINITY_DN6801…
TRINITY_DN74486_c0_g1	-10.2627	6.20517e-18	0	0	0	3.3	3.65	3.22	TRINITY_DN74486_c0_g1_i2: XP_017785532.1 PREDICTED: uncharacterized protein LOC108568764 [Nicrophorus vespilloides] ; TRINITY_DN74486_c0_g1_i1: XP_017785532.1 PREDICTED: uncharacterized protein LOC108568764 [Nicrophorus vespilloides] ; TRINITY_DN74486_c0_g1_i4: XP_017785532.1 PREDICTED: uncharacterized protein LOC108568764 [Nicrophorus vespilloides]	TRINITY_DN74486_c0_g1_i1: XP_019764906.1 PREDICTED: uncharacterized protein LOC109540857 [Dendroctonus ponderosae] ; TRINITY_DN74486_c0_g1_i4: XP_019764906.1 PREDICTED: uncharacterized protein LOC109540857 [Dendroctonus ponderosae] ; TRINITY_DN74486_c0_g1_i2: XP_019764906.1 PREDICTED: uncharacterized protein LOC109540857 [Dendroctonus ponderosae] ;
TRINITY_DN59907_c0_g1	14.0225	6.93819e-18	356.28	324.28	293.48	0	0	0
TRINITY_DN62218_c2_g1	14.5293	6.96393e-18	118.01	112.59	137.35	0	0	0	TRINITY_DN62218_c2_g1_i1: XP_017784726.1 PREDICTED: protamine-like [Nicrophorus vespilloides] ; TRINITY_DN62218_c2_g1_i3: XP_017784726.1 PREDICTED: protamine-like [Nicrophorus vespilloides]
TRINITY_DN66104_c1_g1	15.1887	7.98591e-18	76.96	113.5	7.64	0	0	0
TRINITY_DN52908_c5_g1	-14.9812	8.19971e-18	0	0	0	28.8	18.97	33.65
TRINITY_DN68381_c0_g2	13.7666	8.39412e-18	19.91	18.02	14.79	0	0	0	TRINITY_DN68381_c0_g2_i3: XP_023310366.1 uncharacterized protein LOC108910039 [Anoplophora glabripennis] ; TRINITY_DN68381_c0_g2_i4: XP_023310366.1 uncharacterized protein LOC108910039 [Anoplophora glabripennis] ; TRINITY_DN68381_c0_g2_i7: XP_023310366.1 uncharacterized protein LOC108910039 [Anoplophora glabripennis] ; TRINITY_DN68381_c0_g2_i5: XP_023310366.1 uncharacterized protein LOC108910039 …	TRINITY_DN68381_c0_g2_i5: XP_023310366.1 uncharacterized protein LOC108910039 [Anoplophora glabripennis] ; TRINITY_DN68381_c0_g2_i3: XP_023310366.1 uncharacterized protein LOC108910039 [Anoplophora glabripennis] ; TRINITY_DN68381_c0_g2_i6: XP_023310366.1 uncharacterized protein LOC108910039 [Anoplophora glabripennis] ; TRINITY_DN68381_c0_g2_i4: XP_023310366.1 uncharacterized protein LOC108910039 …
TRINITY_DN31430_c0_g1	15.7809	9.70596e-18	605.19	927.07	1259.96	0	0	0.26
TRINITY_DN59222_c9_g1	-13.5032	1.00766e-17	0	0	0	16.29	24.42	7	TRINITY_DN59222_c9_g1_i1: XP_018565433.1 myrosinase 1 [Anoplophora glabripennis]
TRINITY_DN75949_c5_g7	13.2591	1.01137e-17	111.54	96.3	65.23	0	0.05	0
TRINITY_DN65956_c0_g3	-11.5695	1.09542e-17	0.04	0.41	0.18	421	240.29	766.48	TRINITY_DN65956_c0_g3_i10: APC94271.1 odorant-binding protein 11, partial [Pyrrhalta aenescens] ; TRINITY_DN65956_c0_g3_i4: APC94271.1 odorant-binding protein 11, partial [Pyrrhalta aenescens] ; TRINITY_DN65956_c0_g3_i9: APC94192.1 odorant-binding protein 12 [Pyrrhalta maculicollis] ; TRINITY_DN65956_c0_g3_i12: APC94192.1 odorant-binding protein 12 [Pyrrhalta maculicollis]
TRINITY_DN58795_c1_g1	-15.283	1.11664e-17	0	0	0	997.72	759.64	2119.64
TRINITY_DN76116_c8_g1	7.60995	1.14002e-17	8	6.67	3.52	0.01	0.02	0.01	TRINITY_DN76116_c8_g1_i6: WP_073421095.1 hypothetical protein [Enterococcus faecium] ; TRINITY_DN76116_c8_g1_i1: XP_023310427.1 uncharacterized protein LOC108904110 [Anoplophora glabripennis] ; TRINITY_DN76116_c8_g1_i2: XP_023310427.1 uncharacterized protein LOC108904110 [Anoplophora glabripennis] ; TRINITY_DN76116_c8_g1_i7: XP_023310427.1 uncharacterized protein LOC108904110 [Anoplophora glabrip…	TRINITY_DN76116_c8_g1_i4: XP_023310427.1 uncharacterized protein LOC108904110 [Anoplophora glabripennis] ; TRINITY_DN76116_c8_g1_i2: XP_023310427.1 uncharacterized protein LOC108904110 [Anoplophora glabripennis] ; TRINITY_DN76116_c8_g1_i7: ENN71636.1 hypothetical protein YQE_11734, partial [Dendroctonus ponderosae] ; TRINITY_DN76116_c8_g1_i1: XP_023310427.1 uncharacterized protein LOC108904110 [A…
TRINITY_DN69360_c0_g1	10.7154	1.14002e-17	11.2	10.48	8.57	0.01	0.01	0	TRINITY_DN69360_c0_g1_i2: XP_023024557.1 centrosomal protein of 120 kDa-like [Leptinotarsa decemlineata] ; TRINITY_DN69360_c0_g1_i3: XP_023024557.1 centrosomal protein of 120 kDa-like [Leptinotarsa decemlineata] ; TRINITY_DN69360_c0_g1_i1: XP_023024557.1 centrosomal protein of 120 kDa-like [Leptinotarsa decemlineata]	TRINITY_DN69360_c0_g1_i2: XP_023024557.1 centrosomal protein of 120 kDa-like [Leptinotarsa decemlineata] ; TRINITY_DN69360_c0_g1_i3: XP_023024557.1 centrosomal protein of 120 kDa-like [Leptinotarsa decemlineata] ;
TRINITY_DN59907_c0_g2	13.7883	1.27813e-17	200.84	224.71	181.08	0	0	0.03
TRINITY_DN65675_c1_g1	-12.193	1.36032e-17	0	0	0.03	96.92	79.41	99.71	TRINITY_DN65675_c1_g1_i4: XP_023313099.1 protein giant-like [Anoplophora glabripennis] ; TRINITY_DN65675_c1_g1_i1: XP_023313099.1 protein giant-like [Anoplophora glabripennis] ; TRINITY_DN65675_c1_g1_i5: XP_023313099.1 protein giant-like [Anoplophora glabripennis]	TRINITY_DN65675_c1_g1_i4: XP_023026069.1 cell death specification protein 2-like isoform X2 [Leptinotarsa decemlineata] ; TRINITY_DN65675_c1_g1_i5: XP_023026063.1 cell death specification protein 2-like isoform X1 [Leptinotarsa decemlineata] ;
TRINITY_DN59981_c0_g1	7.53785	1.42597e-17	1.81	1.62	0.83	0.01	0.01	0.01	TRINITY_DN59981_c0_g1_i1: XP_018565855.1 sperm flagellar protein 2-like [Anoplophora glabripennis]	TRINITY_DN59981_c0_g1_i1: XP_018565855.1 sperm flagellar protein 2-like [Anoplophora glabripennis] ;
TRINITY_DN56818_c0_g2	-7.00347	1.532e-17	0.03	0.03	0.02	3.23	3.88	1.58	TRINITY_DN56818_c0_g2_i1: XP_023027576.1 CCR4-NOT transcription complex subunit 3, partial [Leptinotarsa decemlineata]	TRINITY_DN56818_c0_g2_i1: XP_023027576.1 CCR4-NOT transcription complex subunit 3, partial [Leptinotarsa decemlineata] ;
TRINITY_DN52642_c0_g1	6.76324	1.57402e-17	8.28	8.37	4.95	0.03	0.12	0.07	TRINITY_DN52642_c0_g1_i1: AVF19696.1 trehalase [Galeruca daurica]	TRINITY_DN52642_c0_g1_i1: AVF19696.1 trehalase [Galeruca daurica] ;
TRINITY_DN56595_c0_g1	-16.0217	1.70441e-17	0	0	0	325.06	210.65	579.02
TRINITY_DN46310_c0_g1	14.03	1.70984e-17	18.91	20.67	19.36	0	0	0	TRINITY_DN46310_c0_g1_i1: XP_023028036.1 facilitated trehalose transporter Tret1-like [Leptinotarsa decemlineata]	TRINITY_DN46310_c0_g1_i1: XP_023028036.1 facilitated trehalose transporter Tret1-like [Leptinotarsa decemlineata] ;
TRINITY_DN54118_c2_g1	14.5379	1.70984e-17	237.64	222.81	329.37	0	0	0.03
TRINITY_DN75949_c5_g3	11.4973	1.8531e-17	64.66	51.37	27.29	0	0.04	0
TRINITY_DN73353_c1_g3	-13.1309	1.88686e-17	0	0	0	257.71	490.87	152.46
TRINITY_DN48973_c11_g1	13.2919	2.11523e-17	1836.38	2162.88	1480.36	0	0	0.38
TRINITY_DN55254_c0_g1	-15.4371	2.19931e-17	0	0	0	146.65	354.01	25.91	TRINITY_DN55254_c0_g1_i3: XP_023016640.1 vitellogenin-like [Leptinotarsa decemlineata] ; TRINITY_DN55254_c0_g1_i1: XP_023016640.1 vitellogenin-like [Leptinotarsa decemlineata] ; TRINITY_DN55254_c0_g1_i2: XP_023016640.1 vitellogenin-like [Leptinotarsa decemlineata] ; TRINITY_DN55254_c0_g1_i4: XP_023016640.1 vitellogenin-like [Leptinotarsa decemlineata] ; TRINITY_DN55254_c0_g1_i5: XP_023016640.1 vi…	TRINITY_DN55254_c0_g1_i6: XP_023016640.1 vitellogenin-like [Leptinotarsa decemlineata] ; TRINITY_DN55254_c0_g1_i4: XP_023016640.1 vitellogenin-like [Leptinotarsa decemlineata] ; TRINITY_DN55254_c0_g1_i2: XP_023016640.1 vitellogenin-like [Leptinotarsa decemlineata] ; TRINITY_DN55254_c0_g1_i5: XP_023016640.1 vitellogenin-like [Leptinotarsa decemlineata] ; TRINITY_DN55254_c0_g1_i3: XP_023016640.1 vi…
TRINITY_DN52917_c0_g1	-13.718	2.6172e-17	0	0	0	7.84	15.01	9.1
TRINITY_DN76340_c1_g2	-7.24576	2.67428e-17	0.02	0.05	0.02	6.46	9.83	5.09
TRINITY_DN67268_c0_g1	-14.3715	2.82826e-17	0	0	0	69.07	53.48	87.97	TRINITY_DN67268_c0_g1_i5: XP_018566827.1 uncharacterized protein LOC108907571 [Anoplophora glabripennis] ; TRINITY_DN67268_c0_g1_i2: XP_018566810.1 uncharacterized protein LOC108907556 [Anoplophora glabripennis] ; TRINITY_DN67268_c0_g1_i4: ERL84484.1 hypothetical protein D910_01915, partial [Dendroctonus ponderosae] ; TRINITY_DN67268_c0_g1_i3: XP_018566827.1 uncharacterized protein LOC108907571 […	TRINITY_DN67268_c0_g1_i5: XP_018566827.1 uncharacterized protein LOC108907571 [Anoplophora glabripennis] ;
TRINITY_DN59812_c1_g1	-12.6431	3.03695e-17	0	0.03	0.09	233.25	973.23	91.72	TRINITY_DN59812_c1_g1_i3: XP_018565741.1 vitellogenin-like [Anoplophora glabripennis] ; TRINITY_DN59812_c1_g1_i2: XP_018565741.1 vitellogenin-like [Anoplophora glabripennis] ; TRINITY_DN59812_c1_g1_i4: AMK38870.1 vitellogenin 2, partial [Colaphellus bowringi] ; TRINITY_DN59812_c1_g1_i5: XP_023016640.1 vitellogenin-like [Leptinotarsa decemlineata] ; TRINITY_DN59812_c1_g1_i1: AKR04341.1 vitellogeni…	TRINITY_DN59812_c1_g1_i5: XP_023016640.1 vitellogenin-like [Leptinotarsa decemlineata] ; TRINITY_DN59812_c1_g1_i1: AKR04341.1 vitellogenin [Octodonta nipae] ; TRINITY_DN59812_c1_g1_i2: XP_018565741.1 vitellogenin-like [Anoplophora glabripennis] ; TRINITY_DN59812_c1_g1_i3: XP_018565741.1 vitellogenin-like [Anoplophora glabripennis] ;
TRINITY_DN58688_c1_g1	12.0654	3.20292e-17	109.41	89.97	83.28	0.05	0	0.05	TRINITY_DN58688_c1_g1_i3: XP_018576412.1 uncharacterized protein LOC108914959 [Anoplophora glabripennis] ; TRINITY_DN58688_c1_g1_i1: XP_018576412.1 uncharacterized protein LOC108914959 [Anoplophora glabripennis]	TRINITY_DN58688_c1_g1_i1: XP_018576412.1 uncharacterized protein LOC108914959 [Anoplophora glabripennis] ;
TRINITY_DN68392_c4_g1	6.34035	3.3059e-17	17.04	14.98	7.24	0.1	0.37	0.13	TRINITY_DN68392_c4_g1_i3: XP_023025434.1 2-oxoglutarate dehydrogenase, mitochondrial-like isoform X2 [Leptinotarsa decemlineata] ; TRINITY_DN68392_c4_g1_i1: XP_019874479.1 PREDICTED: 2-oxoglutarate dehydrogenase, mitochondrial isoform X5 [Aethina tumida] ; TRINITY_DN68392_c4_g1_i6: RUS79000.1 hypothetical protein EGW08_013257 [Elysia chlorotica] ; TRINITY_DN68392_c4_g1_i5: XP_019874479.1 PREDICTE…	TRINITY_DN68392_c4_g1_i4: XP_019874476.1 PREDICTED: 2-oxoglutarate dehydrogenase, mitochondrial isoform X2 [Aethina tumida] ; TRINITY_DN68392_c4_g1_i3: XP_023025434.1 2-oxoglutarate dehydrogenase, mitochondrial-like isoform X2 [Leptinotarsa decemlineata] ; TRINITY_DN68392_c4_g1_i2: KFM62189.1 PiggyBac transposable element-derived protein 4, partial [Stegodyphus mimosarum] ; TRINITY_DN68392_c4_g1_…
TRINITY_DN49075_c3_g1	13.8396	3.4439e-17	630.14	1303.66	1167.06	0.04	0.15	0.09
TRINITY_DN65518_c0_g2	13.5238	3.54343e-17	26.04	23.33	19.08	0	0	0	TRINITY_DN65518_c0_g2_i1: XP_018561820.1 stress response protein nst1-like [Anoplophora glabripennis]	TRINITY_DN65518_c0_g2_i1: XP_018561820.1 stress response protein nst1-like [Anoplophora glabripennis] ;
TRINITY_DN70364_c1_g1	12.3316	3.99415e-17	461.57	542.62	43.79	0	0.05	0.05
TRINITY_DN75972_c3_g1	-11.2821	4.02266e-17	0.03	0	0	18.94	19.27	21.16	TRINITY_DN75972_c3_g1_i4: XP_023017686.1 uncharacterized protein LOC111506725 [Leptinotarsa decemlineata] ; TRINITY_DN75972_c3_g1_i5: XP_023017686.1 uncharacterized protein LOC111506725 [Leptinotarsa decemlineata]	TRINITY_DN75972_c3_g1_i5: XP_023024583.1 uncharacterized protein LOC111512669 [Leptinotarsa decemlineata] ; TRINITY_DN75972_c3_g1_i4: XP_023024583.1 uncharacterized protein LOC111512669 [Leptinotarsa decemlineata] ;
TRINITY_DN75901_c5_g4	5.81501	4.07745e-17	109.63	110.49	28.72	1.02	1.6	1.23
TRINITY_DN59504_c2_g1	14.2892	4.07745e-17	129.67	138.89	156.13	0	0	0
TRINITY_DN51573_c0_g1	8.61273	4.35276e-17	6.06	5.71	4.39	0.02	0.01	0.03	TRINITY_DN51573_c0_g1_i1: XP_023030221.1 mitogen-activated protein kinase 15 [Leptinotarsa decemlineata] ; TRINITY_DN51573_c0_g1_i2: XP_023030221.1 mitogen-activated protein kinase 15 [Leptinotarsa decemlineata] ; TRINITY_DN51573_c0_g1_i3: XP_023030221.1 mitogen-activated protein kinase 15 [Leptinotarsa decemlineata]	TRINITY_DN51573_c0_g1_i3: XP_023030221.1 mitogen-activated protein kinase 15 [Leptinotarsa decemlineata] ; TRINITY_DN51573_c0_g1_i1: XP_023030221.1 mitogen-activated protein kinase 15 [Leptinotarsa decemlineata] ; TRINITY_DN51573_c0_g1_i2: XP_023030221.1 mitogen-activated protein kinase 15 [Leptinotarsa decemlineata] ;
TRINITY_DN49426_c1_g1	-7.88904	5.396e-17	6.49	6.48	6.27	1475.36	1228.82	1865.88	TRINITY_DN49426_c1_g1_i1: XP_018570121.1 fibroblast growth factor receptor homolog 1 isoform X2 [Anoplophora glabripennis] ; TRINITY_DN49426_c1_g1_i2: XP_025416638.1 fibroblast growth factor receptor homolog 1-like isoform X2 [Sipha flava] ; TRINITY_DN49426_c1_g1_i3: XP_018570121.1 fibroblast growth factor receptor homolog 1 isoform X2 [Anoplophora glabripennis]	TRINITY_DN49426_c1_g1_i3: XP_018570121.1 fibroblast growth factor receptor homolog 1 isoform X2 [Anoplophora glabripennis] ; TRINITY_DN49426_c1_g1_i1: XP_018570121.1 fibroblast growth factor receptor homolog 1 isoform X2 [Anoplophora glabripennis] ;
TRINITY_DN60906_c1_g1	9.92064	5.40231e-17	12.51	13.46	13.58	0.06	0.01	0.02	TRINITY_DN60906_c1_g1_i4: XP_008195564.1 PREDICTED: uncharacterized oxidoreductase YjmC [Tribolium castaneum] ; TRINITY_DN60906_c1_g1_i8: XP_023017911.1 uncharacterized protein LOC111506923 [Leptinotarsa decemlineata] ; TRINITY_DN60906_c1_g1_i9: XP_023012012.1 uncharacterized protein LOC111502229 [Leptinotarsa decemlineata] ; TRINITY_DN60906_c1_g1_i6: XP_023012012.1 uncharacterized protein LOC111…	TRINITY_DN60906_c1_g1_i9: XP_023012012.1 uncharacterized protein LOC111502229 [Leptinotarsa decemlineata] ; TRINITY_DN60906_c1_g1_i7: XP_018574226.1 uncharacterized protein LOC108913205 [Anoplophora glabripennis] ; TRINITY_DN60906_c1_g1_i6: XP_023012012.1 uncharacterized protein LOC111502229 [Leptinotarsa decemlineata] ; TRINITY_DN60906_c1_g1_i1: XP_023012012.1 uncharacterized protein LOC11150222…
TRINITY_DN35987_c0_g1	13.2854	5.57045e-17	168.05	181.47	54.66	0	0	0
TRINITY_DN72880_c3_g5	-8.70169	5.7093e-17	0.97	0.3	1.42	110.54	169.58	113.62	TRINITY_DN72880_c3_g5_i1: CAE47502.1 cathepsin B-like proteinase [Diabrotica virgifera virgifera] ; TRINITY_DN72880_c3_g5_i2: CAE47502.1 cathepsin B-like proteinase [Diabrotica virgifera virgifera]	TRINITY_DN72880_c3_g5_i1: CAE47502.1 cathepsin B-like proteinase [Diabrotica virgifera virgifera] ; TRINITY_DN72880_c3_g5_i2: CAE47502.1 cathepsin B-like proteinase [Diabrotica virgifera virgifera] ;
TRINITY_DN57523_c3_g2	-7.45111	5.7093e-17	0.04	0.07	0.09	19.33	12.82	9.42
TRINITY_DN59596_c0_g2	10.767	5.92208e-17	16.71	20.07	23.32	0.01	0.19	0	TRINITY_DN59596_c0_g2_i1: ENN70566.1 hypothetical protein YQE_12741, partial [Dendroctonus ponderosae] ; TRINITY_DN59596_c0_g2_i5: XP_023018758.1 uncharacterized protein LOC111507645 [Leptinotarsa decemlineata] ; TRINITY_DN59596_c0_g2_i2: XP_023018758.1 uncharacterized protein LOC111507645 [Leptinotarsa decemlineata] ; TRINITY_DN59596_c0_g2_i4: XP_023018758.1 uncharacterized protein LOC111507645 …
TRINITY_DN51607_c1_g1	12.4251	6.42785e-17	0.49	1.79	0.97	0	0	0
TRINITY_DN50641_c0_g1	9.34586	8.0946e-17	8.08	9.02	6.37	0	0.04	0.03	TRINITY_DN50641_c0_g1_i2: XP_023029263.1 uncharacterized protein LOC111517360 isoform X1 [Leptinotarsa decemlineata] ; TRINITY_DN50641_c0_g1_i3: XP_019761591.1 PREDICTED: uncharacterized protein LOC109538677 [Dendroctonus ponderosae] ; TRINITY_DN50641_c0_g1_i1: XP_023029263.1 uncharacterized protein LOC111517360 isoform X1 [Leptinotarsa decemlineata]	TRINITY_DN50641_c0_g1_i2: XP_023029263.1 uncharacterized protein LOC111517360 isoform X1 [Leptinotarsa decemlineata] ; TRINITY_DN50641_c0_g1_i1: XP_023029263.1 uncharacterized protein LOC111517360 isoform X1 [Leptinotarsa decemlineata] ;
TRINITY_DN57431_c0_g1	6.91008	8.32251e-17	10.49	9.27	7.34	0.09	0.08	0.1	TRINITY_DN57431_c0_g1_i3: XP_023018288.1 cilia- and flagella-associated protein 206 [Leptinotarsa decemlineata] ; TRINITY_DN57431_c0_g1_i5: XP_023018288.1 cilia- and flagella-associated protein 206 [Leptinotarsa decemlineata] ; TRINITY_DN57431_c0_g1_i8: XP_018573011.1 cilia- and flagella-associated protein 206-like [Anoplophora glabripennis] ; TRINITY_DN57431_c0_g1_i9: XP_018573011.1 cilia- and f…	TRINITY_DN57431_c0_g1_i8: XP_018573011.1 cilia- and flagella-associated protein 206-like [Anoplophora glabripennis] ; TRINITY_DN57431_c0_g1_i5: XP_023018288.1 cilia- and flagella-associated protein 206 [Leptinotarsa decemlineata] ; TRINITY_DN57431_c0_g1_i3: XP_023018288.1 cilia- and flagella-associated protein 206 [Leptinotarsa decemlineata] ; TRINITY_DN57431_c0_g1_i10: XP_023018288.1 cilia- and …
TRINITY_DN64814_c0_g1	8.41917	8.75689e-17	4.34	3.71	3.19	0.02	0.01	0
TRINITY_DN75949_c5_g2	11.7183	8.98226e-17	59.67	46.81	21.45	0	0	0.01
TRINITY_DN63211_c2_g1	-12.9335	1.02667e-16	0	0	0	95.18	113.09	43.39
TRINITY_DN69618_c0_g2	10.3347	1.04057e-16	35.12	48.66	38.29	0	0	0.02	TRINITY_DN69618_c0_g2_i3: XP_974918.1 PREDICTED: outer dense fiber protein 3 [Tribolium castaneum] ; TRINITY_DN69618_c0_g2_i6: XP_974918.1 PREDICTED: outer dense fiber protein 3 [Tribolium castaneum] ; TRINITY_DN69618_c0_g2_i4: XP_974918.1 PREDICTED: outer dense fiber protein 3 [Tribolium castaneum]	TRINITY_DN69618_c0_g2_i6: ENN78263.1 hypothetical protein YQE_05414, partial [Dendroctonus ponderosae] ; TRINITY_DN69618_c0_g2_i1: XP_023311044.1 outer dense fiber protein 3-like [Anoplophora glabripennis] ; TRINITY_DN69618_c0_g2_i4: XP_023311044.1 outer dense fiber protein 3-like [Anoplophora glabripennis] ; TRINITY_DN69618_c0_g2_i3: XP_023311044.1 outer dense fiber protein 3-like [Anoplophora g…
TRINITY_DN48573_c3_g1	13.5994	1.04748e-16	259.19	409.52	432.12	0	0	0.09
TRINITY_DN56613_c1_g2	12.1382	1.05182e-16	24.05	28.13	23.29	0.03	0	0.01
TRINITY_DN54611_c0_g1	14.7447	1.15188e-16	128.38	174.02	237.18	0	0	0
TRINITY_DN73296_c1_g7	9.43343	1.38896e-16	95.93	83.14	61.97	0	0	0.35
TRINITY_DN46488_c4_g1	12.9133	1.41717e-16	59.15	90.85	21.6	0	0	0
TRINITY_DN67776_c0_g2	9.29202	1.49928e-16	4.6	4.48	3.01	0	0.01	0.01	TRINITY_DN67776_c0_g2_i2: XP_019765597.1 PREDICTED: uncharacterized protein LOC109541236 isoform X1 [Dendroctonus ponderosae] ; TRINITY_DN67776_c0_g2_i3: XP_019765597.1 PREDICTED: uncharacterized protein LOC109541236 isoform X1 [Dendroctonus ponderosae]	TRINITY_DN67776_c0_g2_i2: XP_019765597.1 PREDICTED: uncharacterized protein LOC109541236 isoform X1 [Dendroctonus ponderosae] ; TRINITY_DN67776_c0_g2_i3: XP_019765597.1 PREDICTED: uncharacterized protein LOC109541236 isoform X1 [Dendroctonus ponderosae] ;
TRINITY_DN70611_c4_g2	-12.7959	1.61835e-16	0	0.05	0	156.8	178.92	110.77	TRINITY_DN70611_c4_g2_i1: ODN03253.1 Lysosomal aspartic protease [Orchesella cincta] ; TRINITY_DN70611_c4_g2_i3: ODN03253.1 Lysosomal aspartic protease [Orchesella cincta] ; TRINITY_DN70611_c4_g2_i2: ACP18833.1 aspartic proteinase 1 [Chrysomela tremula]	TRINITY_DN70611_c4_g2_i1: ODN03253.1 Lysosomal aspartic protease [Orchesella cincta] ; TRINITY_DN70611_c4_g2_i3: ODN03253.1 Lysosomal aspartic protease [Orchesella cincta] ; TRINITY_DN70611_c4_g2_i2: ACP18833.1 aspartic proteinase 1 [Chrysomela tremula] ;
TRINITY_DN75949_c5_g1	11.2385	1.61835e-16	95.37	76.31	49.14	0	0	0.14
TRINITY_DN76663_c0_g1	13.5724	1.61835e-16	2936.78	3297.47	239.6	0.08	0.78	0.08
TRINITY_DN47528_c2_g1	-13.4976	1.83564e-16	0	0	0	136.58	353.34	61.79
TRINITY_DN37288_c1_g1	14.4246	1.92774e-16	9.05	15.31	7.87	0	0	0
TRINITY_DN70715_c3_g1	8.24503	1.94625e-16	15.23	16.91	12.57	0.12	0.06	0.01	TRINITY_DN70715_c3_g1_i3: XP_018567927.1 fumarate hydratase, mitochondrial isoform X1 [Anoplophora glabripennis] ; TRINITY_DN70715_c3_g1_i1: ENN81545.1 hypothetical protein YQE_02074, partial [Dendroctonus ponderosae] ; TRINITY_DN70715_c3_g1_i4: XP_967085.1 PREDICTED: fumarate hydratase, mitochondrial [Tribolium castaneum]	TRINITY_DN70715_c3_g1_i4: EFA03144.1 Fumarate hydratase, mitochondrial-like Protein [Tribolium castaneum] ; TRINITY_DN70715_c3_g1_i3: XP_018567927.1 fumarate hydratase, mitochondrial isoform X1 [Anoplophora glabripennis] ; TRINITY_DN70715_c3_g1_i1: XP_018567927.1 fumarate hydratase, mitochondrial isoform X1 [Anoplophora glabripennis] ;
TRINITY_DN60675_c6_g1	-13.9674	2.12637e-16	0	0	0	312.31	845.91	118.25
TRINITY_DN62434_c6_g1	8.17346	2.20837e-16	27.59	18.42	4.85	0.05	0.22	0.02	TRINITY_DN62434_c6_g1_i1: XP_970673.1 PREDICTED: uncharacterized protein LOC659255 [Tribolium castaneum] ; TRINITY_DN62434_c6_g1_i3: XP_970673.1 PREDICTED: uncharacterized protein LOC659255 [Tribolium castaneum] ; TRINITY_DN62434_c6_g1_i7: XP_970673.1 PREDICTED: uncharacterized protein LOC659255 [Tribolium castaneum] ; TRINITY_DN62434_c6_g1_i5: XP_970673.1 PREDICTED: uncharacterized protein LOC65…	TRINITY_DN62434_c6_g1_i5: XP_023026289.1 uncharacterized protein LOC111514284 [Leptinotarsa decemlineata] ; TRINITY_DN62434_c6_g1_i7: XP_023026289.1 uncharacterized protein LOC111514284 [Leptinotarsa decemlineata] ; TRINITY_DN62434_c6_g1_i1: XP_023026289.1 uncharacterized protein LOC111514284 [Leptinotarsa decemlineata] ; TRINITY_DN62434_c6_g1_i4: XP_023026289.1 uncharacterized protein LOC1115142…
TRINITY_DN71339_c1_g3	12.8836	2.20837e-16	34.96	33.45	19	0	0	0
TRINITY_DN63211_c4_g1	-14.143	2.25723e-16	0	0	0	402.14	967.73	102.91
TRINITY_DN69192_c2_g2	11.4829	2.25723e-16	12.22	11.68	9.13	0	0	0.01	TRINITY_DN69192_c2_g2_i2: XP_023026910.1 ATPase family AAA domain-containing protein 2-like [Leptinotarsa decemlineata] ; TRINITY_DN69192_c2_g2_i1: XP_023026910.1 ATPase family AAA domain-containing protein 2-like [Leptinotarsa decemlineata]	TRINITY_DN69192_c2_g2_i2: XP_023313117.1 ATPase family AAA domain-containing protein 2-like [Anoplophora glabripennis] ; TRINITY_DN69192_c2_g2_i1: XP_023026910.1 ATPase family AAA domain-containing protein 2-like [Leptinotarsa decemlineata] ;
TRINITY_DN63848_c0_g4	13.189	2.38081e-16	20.48	20.21	15.6	0	0	0	TRINITY_DN63848_c0_g4_i1: XP_023022037.1 uncharacterized protein LOC111510361 [Leptinotarsa decemlineata] ; TRINITY_DN63848_c0_g4_i2: XP_023022037.1 uncharacterized protein LOC111510361 [Leptinotarsa decemlineata]	TRINITY_DN63848_c0_g4_i2: XP_023022037.1 uncharacterized protein LOC111510361 [Leptinotarsa decemlineata] ; TRINITY_DN63848_c0_g4_i1: XP_023022037.1 uncharacterized protein LOC111510361 [Leptinotarsa decemlineata] ;
TRINITY_DN55349_c0_g1	10.5858	2.38582e-16	23.31	21.35	21.64	0.01	0.03	0
TRINITY_DN49039_c6_g2	-14.1646	2.39186e-16	0	0.05	0	114.9	62.6	248.81
TRINITY_DN65144_c3_g1	8.01376	2.50315e-16	5.88	7.38	5.7	0.02	0.07	0.01	TRINITY_DN65144_c3_g1_i1: XP_023013515.1 coiled-coil domain-containing protein 63-like [Leptinotarsa decemlineata] ; TRINITY_DN65144_c3_g1_i4: XP_023013515.1 coiled-coil domain-containing protein 63-like [Leptinotarsa decemlineata] ; TRINITY_DN65144_c3_g1_i5: XP_023013515.1 coiled-coil domain-containing protein 63-like [Leptinotarsa decemlineata] ; TRINITY_DN65144_c3_g1_i6: XP_023013515.1 coiled-…	TRINITY_DN65144_c3_g1_i5: XP_023013515.1 coiled-coil domain-containing protein 63-like [Leptinotarsa decemlineata] ; TRINITY_DN65144_c3_g1_i3: XP_023013515.1 coiled-coil domain-containing protein 63-like [Leptinotarsa decemlineata] ; TRINITY_DN65144_c3_g1_i4: XP_023013515.1 coiled-coil domain-containing protein 63-like [Leptinotarsa decemlineata] ; TRINITY_DN65144_c3_g1_i1: XP_023013515.1 coiled-…
TRINITY_DN58990_c3_g1	9.94004	2.5936e-16	15.04	12.64	6.41	0.01	0.02	0
TRINITY_DN52878_c1_g1	-13.1794	2.5948e-16	0	0	0.05	216.78	168.32	168.21	TRINITY_DN52878_c1_g1_i3: XP_023016640.1 vitellogenin-like [Leptinotarsa decemlineata] ; TRINITY_DN52878_c1_g1_i1: XP_023016640.1 vitellogenin-like [Leptinotarsa decemlineata] ; TRINITY_DN52878_c1_g1_i2: XP_023016640.1 vitellogenin-like [Leptinotarsa decemlineata]	TRINITY_DN52878_c1_g1_i1: XP_023016640.1 vitellogenin-like [Leptinotarsa decemlineata] ; TRINITY_DN52878_c1_g1_i3: XP_023016640.1 vitellogenin-like [Leptinotarsa decemlineata] ; TRINITY_DN52878_c1_g1_i2: XP_023016640.1 vitellogenin-like [Leptinotarsa decemlineata] ;
TRINITY_DN49069_c0_g1	14.5375	2.59767e-16	180.57	337.67	248.57	0	0	0
TRINITY_DN55379_c0_g1	-10.9446	2.74277e-16	0.05	0.01	0	37.99	115.72	10.3	TRINITY_DN55379_c0_g1_i3: AMK38870.1 vitellogenin 2, partial [Colaphellus bowringi] ; TRINITY_DN55379_c0_g1_i2: AMK38870.1 vitellogenin 2, partial [Colaphellus bowringi] ; TRINITY_DN55379_c0_g1_i1: AMK38870.1 vitellogenin 2, partial [Colaphellus bowringi]	TRINITY_DN55379_c0_g1_i2: AMK38869.1 vitellogenin 1 [Colaphellus bowringi] ; TRINITY_DN55379_c0_g1_i1: AMK38870.1 vitellogenin 2, partial [Colaphellus bowringi] ; TRINITY_DN55379_c0_g1_i3: AMK38870.1 vitellogenin 2, partial [Colaphellus bowringi] ;
TRINITY_DN74078_c0_g1	-11.6248	2.80641e-16	0	0	0	36.61	33.55	35.42		TRINITY_DN74078_c0_g1_i13: EFN83834.1 hypothetical protein EAI_02648, partial [Harpegnathos saltator] ; TRINITY_DN74078_c0_g1_i5: EFN83834.1 hypothetical protein EAI_02648, partial [Harpegnathos saltator] ; TRINITY_DN74078_c0_g1_i1: EFN83834.1 hypothetical protein EAI_02648, partial [Harpegnathos saltator] ; TRINITY_DN74078_c0_g1_i12: EFN83834.1 hypothetical protein EAI_02648, partial [Harpegnath…
TRINITY_DN74502_c0_g2	7.70999	2.80727e-16	3.51	2.68	2	0.01	0.02	0.01	TRINITY_DN74502_c0_g2_i2: XP_018571875.1 centrosomal protein of 290 kDa [Anoplophora glabripennis] ; TRINITY_DN74502_c0_g2_i1: XP_018571875.1 centrosomal protein of 290 kDa [Anoplophora glabripennis] ; TRINITY_DN74502_c0_g2_i3: XP_018571875.1 centrosomal protein of 290 kDa [Anoplophora glabripennis]	TRINITY_DN74502_c0_g2_i3: XP_018571875.1 centrosomal protein of 290 kDa [Anoplophora glabripennis] ; TRINITY_DN74502_c0_g2_i1: XP_018571875.1 centrosomal protein of 290 kDa [Anoplophora glabripennis] ; TRINITY_DN74502_c0_g2_i2: XP_018571875.1 centrosomal protein of 290 kDa [Anoplophora glabripennis] ;
TRINITY_DN74944_c0_g5	13.178	3.29621e-16	30.56	28.96	28.31	0.01	0	0
TRINITY_DN52875_c0_g1	13.2773	3.32107e-16	32.93	31.36	8.24	0	0	0
TRINITY_DN75788_c3_g2	8.86081	3.82022e-16	8.8	7.06	4.59	0.01	0.01	0.03	TRINITY_DN75788_c3_g2_i1: XP_023024182.1 uncharacterized protein LOC111512305 [Leptinotarsa decemlineata]	TRINITY_DN75788_c3_g2_i1: XP_023024182.1 uncharacterized protein LOC111512305 [Leptinotarsa decemlineata] ;
TRINITY_DN46775_c9_g1	13.5761	4.47805e-16	890.97	828.23	968.46	0.21	0.28	0
TRINITY_DN75949_c5_g5	12.5191	4.79049e-16	51.15	43.55	18.16	0	0.03	0
TRINITY_DN45849_c4_g1	14.4386	4.79049e-16	2.61	22.7	14.88	0	0	0
TRINITY_DN58242_c0_g1	6.46094	5.06202e-16	5.44	6.01	4.29	0.06	0.08	0.04	TRINITY_DN58242_c0_g1_i4: XP_023310379.1 casein kinase I-like [Anoplophora glabripennis] ; TRINITY_DN58242_c0_g1_i9: XP_023310379.1 casein kinase I-like [Anoplophora glabripennis] ; TRINITY_DN58242_c0_g1_i5: XP_023310379.1 casein kinase I-like [Anoplophora glabripennis] ; TRINITY_DN58242_c0_g1_i10: XP_023310379.1 casein kinase I-like [Anoplophora glabripennis] ; TRINITY_DN58242_c0_g1_i7: XP_02331…	TRINITY_DN58242_c0_g1_i9: XP_023310379.1 casein kinase I-like [Anoplophora glabripennis] ; TRINITY_DN58242_c0_g1_i10: XP_023310379.1 casein kinase I-like [Anoplophora glabripennis] ; TRINITY_DN58242_c0_g1_i5: XP_023310379.1 casein kinase I-like [Anoplophora glabripennis] ; TRINITY_DN58242_c0_g1_i1: XP_023310379.1 casein kinase I-like [Anoplophora glabripennis] ; TRINITY_DN58242_c0_g1_i7: XP_02331…
TRINITY_DN69618_c0_g1	8.90696	5.17195e-16	54.19	75.66	51.06	0.1	0	0.16
TRINITY_DN40467_c1_g1	-10.5961	5.36591e-16	0.71	0.3	0	346.89	1294.45	94.31	TRINITY_DN40467_c1_g1_i1: XP_971398.1 PREDICTED: vitellogenin [Tribolium castaneum]	TRINITY_DN40467_c1_g1_i1: EFA11425.1 Vitellogenin-like Protein [Tribolium castaneum] ;
TRINITY_DN56032_c0_g1	6.58227	5.83086e-16	3.56	3.7	2.36	0.03	0.05	0.04	TRINITY_DN56032_c0_g1_i2: XP_023022944.1 uncharacterized protein KIAA1841 [Leptinotarsa decemlineata] ; TRINITY_DN56032_c0_g1_i3: XP_023022944.1 uncharacterized protein KIAA1841 [Leptinotarsa decemlineata] ; TRINITY_DN56032_c0_g1_i1: XP_023022944.1 uncharacterized protein KIAA1841 [Leptinotarsa decemlineata]	TRINITY_DN56032_c0_g1_i2: XP_023022944.1 uncharacterized protein KIAA1841 [Leptinotarsa decemlineata] ; TRINITY_DN56032_c0_g1_i3: XP_023022944.1 uncharacterized protein KIAA1841 [Leptinotarsa decemlineata] ; TRINITY_DN56032_c0_g1_i1: XP_023022944.1 uncharacterized protein KIAA1841 [Leptinotarsa decemlineata] ;
TRINITY_DN52678_c6_g3	13.1963	5.86836e-16	618.3	773.51	655.11	0.18	0	0
TRINITY_DN65415_c4_g3	11.9491	5.90565e-16	359.93	519.47	96.97	0	0.7	0
TRINITY_DN51433_c0_g1	12.4271	5.90565e-16	23.66	23.13	23.52	0	0	0.01	TRINITY_DN51433_c0_g1_i1: XP_023025014.1 testis-specific serine/threonine-protein kinase 1 [Leptinotarsa decemlineata]	TRINITY_DN51433_c0_g1_i1: XP_023025014.1 testis-specific serine/threonine-protein kinase 1 [Leptinotarsa decemlineata] ;
TRINITY_DN47951_c2_g1	12.6502	5.9531e-16	30.52	14.67	10.02	0	0.47	0
TRINITY_DN18677_c4_g1	12.9306	6.2774e-16	274.77	367.43	587.79	0	0.18	0.14
TRINITY_DN55857_c0_g1	-14.7016	6.40364e-16	0	0.01	0	34.61	131.92	162.28	TRINITY_DN55857_c0_g1_i1: AMK38869.1 vitellogenin 1 [Colaphellus bowringi]	TRINITY_DN55857_c0_g1_i1: AMK38869.1 vitellogenin 1 [Colaphellus bowringi] ;
TRINITY_DN60747_c2_g4	-13.2281	6.54611e-16	0	0.01	0	48.6	24.8	62.34
TRINITY_DN70276_c3_g1	5.34637	6.94968e-16	4.3	3.52	2.12	0.09	0.14	0.05	TRINITY_DN70276_c3_g1_i4: XP_018573237.1 uncharacterized protein LOC108912488 [Anoplophora glabripennis] ; TRINITY_DN70276_c3_g1_i10: XP_018573237.1 uncharacterized protein LOC108912488 [Anoplophora glabripennis] ; TRINITY_DN70276_c3_g1_i9: XP_018573237.1 uncharacterized protein LOC108912488 [Anoplophora glabripennis] ; TRINITY_DN70276_c3_g1_i1: XP_018573237.1 uncharacterized protein LOC108912488…	TRINITY_DN70276_c3_g1_i4: XP_018573237.1 uncharacterized protein LOC108912488 [Anoplophora glabripennis] ; TRINITY_DN70276_c3_g1_i10: XP_018573237.1 uncharacterized protein LOC108912488 [Anoplophora glabripennis] ; TRINITY_DN70276_c3_g1_i3: XP_018573237.1 uncharacterized protein LOC108912488 [Anoplophora glabripennis] ; TRINITY_DN70276_c3_g1_i6: XP_023011492.1 uncharacterized protein LOC111501809…
TRINITY_DN56851_c0_g1	-12.7414	7.00629e-16	0.04	0	0	97.52	67.21	123.99
TRINITY_DN66664_c1_g4	-11.4745	7.14802e-16	0.28	0	0.21	167.12	142.61	356.52	TRINITY_DN66664_c1_g4_i1: XP_018566811.1 uncharacterized protein LOC108907557 [Anoplophora glabripennis]	TRINITY_DN66664_c1_g4_i1: XP_018566831.1 uncharacterized protein LOC108907576 [Anoplophora glabripennis] ;
TRINITY_DN62722_c0_g2	12.8911	7.69465e-16	45.93	41.52	29.8	0	0	0	TRINITY_DN62722_c0_g2_i2: XP_023018710.1 hexokinase type 2 [Leptinotarsa decemlineata] ; TRINITY_DN62722_c0_g2_i1: XP_023018710.1 hexokinase type 2 [Leptinotarsa decemlineata]	TRINITY_DN62722_c0_g2_i2: ARI45062.1 hexokinase 2 isoform 2 [Leptinotarsa decemlineata] ; TRINITY_DN62722_c0_g2_i1: ARI45062.1 hexokinase 2 isoform 2 [Leptinotarsa decemlineata] ;
TRINITY_DN66165_c2_g3	-13.4851	7.84033e-16	0	0.06	0	184.88	99.18	105.55	TRINITY_DN66165_c2_g3_i1: XP_004363103.1 carboxylic ester hydrolase [Cavenderia fasciculata] ; TRINITY_DN66165_c2_g3_i2: XP_004363103.1 carboxylic ester hydrolase [Cavenderia fasciculata]
TRINITY_DN72238_c4_g1	10.2383	7.9282e-16	313.02	400.05	298.73	0.1	0	0.4	TRINITY_DN72238_c4_g1_i6: AEE62508.1 unknown [Dendroctonus ponderosae] ; TRINITY_DN72238_c4_g1_i7: AEE62508.1 unknown [Dendroctonus ponderosae] ; TRINITY_DN72238_c4_g1_i8: AEE62508.1 unknown [Dendroctonus ponderosae] ; TRINITY_DN72238_c4_g1_i3: AEE62508.1 unknown [Dendroctonus ponderosae] ; TRINITY_DN72238_c4_g1_i2: AEE62508.1 unknown [Dendroctonus ponderosae] ; TRINITY_DN72238_c4_g1_i4: AEE62508…	TRINITY_DN72238_c4_g1_i6: AEE62508.1 unknown [Dendroctonus ponderosae] ; TRINITY_DN72238_c4_g1_i4: AEE62508.1 unknown [Dendroctonus ponderosae] ; TRINITY_DN72238_c4_g1_i7: AEE62508.1 unknown [Dendroctonus ponderosae] ; TRINITY_DN72238_c4_g1_i2: AEE62508.1 unknown [Dendroctonus ponderosae] ; TRINITY_DN72238_c4_g1_i1: AEE62508.1 unknown [Dendroctonus ponderosae] ; TRINITY_DN72238_c4_g1_i5: AEE62508…
TRINITY_DN50401_c2_g1	-15.9962	8.09476e-16	0	0	0	201.63	230.94	677.25	TRINITY_DN50401_c2_g1_i4: AHZ59657.1 glycoside hydrolase family 1 [Phyllotreta striolata] ; TRINITY_DN50401_c2_g1_i5: XP_023941626.1 myrosinase 1-like [Bicyclus anynana] ; TRINITY_DN50401_c2_g1_i8: XP_023941626.1 myrosinase 1-like [Bicyclus anynana] ; TRINITY_DN50401_c2_g1_i7: AHZ59657.1 glycoside hydrolase family 1 [Phyllotreta striolata] ; TRINITY_DN50401_c2_g1_i2: AHZ59657.1 glycoside hydrolas…	TRINITY_DN50401_c2_g1_i7: AHZ59657.1 glycoside hydrolase family 1 [Phyllotreta striolata] ; TRINITY_DN50401_c2_g1_i1: AHZ59657.1 glycoside hydrolase family 1 [Phyllotreta striolata] ;
TRINITY_DN72862_c0_g1	12.8003	8.10561e-16	3.55	3.7	1.37	0	0	0	TRINITY_DN72862_c0_g1_i2: XP_023018857.1 nuclear pore membrane glycoprotein 210 [Leptinotarsa decemlineata] ; TRINITY_DN72862_c0_g1_i1: XP_023018857.1 nuclear pore membrane glycoprotein 210 [Leptinotarsa decemlineata] ; TRINITY_DN72862_c0_g1_i3: XP_023018857.1 nuclear pore membrane glycoprotein 210 [Leptinotarsa decemlineata]	TRINITY_DN72862_c0_g1_i3: XP_023018857.1 nuclear pore membrane glycoprotein 210 [Leptinotarsa decemlineata] ; TRINITY_DN72862_c0_g1_i2: XP_023018857.1 nuclear pore membrane glycoprotein 210 [Leptinotarsa decemlineata] ; TRINITY_DN72862_c0_g1_i1: XP_023018857.1 nuclear pore membrane glycoprotein 210 [Leptinotarsa decemlineata] ;
TRINITY_DN48890_c1_g1	-7.84152	8.64286e-16	11.48	11.55	8.89	2040.66	1648.34	2884.61	TRINITY_DN48890_c1_g1_i2: XP_023017920.1 fibroblast growth factor receptor homolog 1-like isoform X1 [Leptinotarsa decemlineata] ; TRINITY_DN48890_c1_g1_i1: XP_023017920.1 fibroblast growth factor receptor homolog 1-like isoform X1 [Leptinotarsa decemlineata]
TRINITY_DN41910_c0_g1	12.8855	8.75955e-16	4542.52	5247.28	9293.69	0.58	0.66	1.87
TRINITY_DN70611_c3_g2	-12.691	9.01348e-16	0	0	0	32.71	35.88	28.98	TRINITY_DN70611_c3_g2_i3: KNE66511.1 hypothetical protein AMAG_11644 [Allomyces macrogynus ATCC 38327] ; TRINITY_DN70611_c3_g2_i2: XP_025265076.1 lysosomal aspartic protease-like [Camponotus floridanus] ; TRINITY_DN70611_c3_g2_i1: KNE66511.1 hypothetical protein AMAG_11644 [Allomyces macrogynus ATCC 38327]
TRINITY_DN49648_c1_g1	9.12071	9.08073e-16	15.21	18.28	25.68	0.05	0.07	0.04
TRINITY_DN42378_c0_g2	6.35925	9.5825e-16	74.68	80.82	16.15	0.54	1.48	0.21
TRINITY_DN48973_c1_g1	12.7582	9.68147e-16	13.65	21.99	21.12	0	0	0
TRINITY_DN48890_c1_g3	-7.87151	1.01345e-15	3.93	4.6	5.66	1294.17	1266.64	1414.97	TRINITY_DN48890_c1_g3_i2: XP_002431203.1 tyrosine kinase receptor, putative [Pediculus humanus corporis] ; TRINITY_DN48890_c1_g3_i1: XP_025416638.1 fibroblast growth factor receptor homolog 1-like isoform X2 [Sipha flava]	TRINITY_DN48890_c1_g3_i1: XP_025416638.1 fibroblast growth factor receptor homolog 1-like isoform X2 [Sipha flava] ;
TRINITY_DN61308_c2_g1	9.80615	1.08281e-15	5.49	5.84	5.2	0.01	0	0.01	TRINITY_DN61308_c2_g1_i8: XP_023028244.1 coiled-coil domain-containing protein 96-like, partial [Leptinotarsa decemlineata] ; TRINITY_DN61308_c2_g1_i2: XP_023028244.1 coiled-coil domain-containing protein 96-like, partial [Leptinotarsa decemlineata] ; TRINITY_DN61308_c2_g1_i3: XP_023028244.1 coiled-coil domain-containing protein 96-like, partial [Leptinotarsa decemlineata]	TRINITY_DN61308_c2_g1_i2: XP_023028244.1 coiled-coil domain-containing protein 96-like, partial [Leptinotarsa decemlineata] ; TRINITY_DN61308_c2_g1_i8: XP_023028244.1 coiled-coil domain-containing protein 96-like, partial [Leptinotarsa decemlineata] ;
TRINITY_DN49150_c3_g1	14.3434	1.12574e-15	3066.05	2915.61	2337.27	0.45	0.05	0.38
TRINITY_DN47823_c0_g1	7.88599	1.1765e-15	8.63	8.68	7.62	0.05	0.03	0.04	TRINITY_DN47823_c0_g1_i1: XP_019761152.1 PREDICTED: uncharacterized protein LOC109538376 [Dendroctonus ponderosae] ; TRINITY_DN47823_c0_g1_i2: XP_019761152.1 PREDICTED: uncharacterized protein LOC109538376 [Dendroctonus ponderosae]
TRINITY_DN66664_c1_g1	-11.1273	1.21919e-15	0	0.05	0.1	165.27	133.15	226.97	TRINITY_DN66664_c1_g1_i1: XP_018566830.1 uncharacterized protein LOC108907575 [Anoplophora glabripennis] ; TRINITY_DN66664_c1_g1_i5: XP_023020904.1 uncharacterized protein LOC111509390 [Leptinotarsa decemlineata] ; TRINITY_DN66664_c1_g1_i4: XP_018566830.1 uncharacterized protein LOC108907575 [Anoplophora glabripennis] ; TRINITY_DN66664_c1_g1_i3: XP_018566830.1 uncharacterized protein LOC108907575…	TRINITY_DN66664_c1_g1_i3: XP_018566830.1 uncharacterized protein LOC108907575 [Anoplophora glabripennis] ;
TRINITY_DN55771_c4_g1	12.7574	1.21919e-15	7890.34	9379.39	10213.5	0.72	0	2.16
TRINITY_DN61614_c0_g1	14.2954	1.36087e-15	803.25	821	65.97	0	0.18	0
TRINITY_DN60960_c8_g1	-14.0737	1.45093e-15	0	0	0	0.52	2.33	0.23
TRINITY_DN69781_c2_g5	11.7533	1.49075e-15	133.83	132.33	149.25	0	0	0
TRINITY_DN49832_c1_g1	13.3974	1.49963e-15	28.67	148.58	34.87	0	0	0	TRINITY_DN49832_c1_g1_i6: XP_023014560.1 alaserpin-like [Leptinotarsa decemlineata] ; TRINITY_DN49832_c1_g1_i1: ADJ58589.2 seminal fluid protein HACP059, partial [Heliconius melpomene]
TRINITY_DN53041_c0_g1	10.0532	1.50388e-15	16.88	19.06	18.09	0.02	0.06	0	TRINITY_DN53041_c0_g1_i1: XP_023016266.1 uncharacterized protein LOC111505655 [Leptinotarsa decemlineata] ; TRINITY_DN53041_c0_g1_i5: XP_023016266.1 uncharacterized protein LOC111505655 [Leptinotarsa decemlineata] ; TRINITY_DN53041_c0_g1_i2: XP_023016266.1 uncharacterized protein LOC111505655 [Leptinotarsa decemlineata]
TRINITY_DN49776_c0_g2	-12.6014	1.61233e-15	0	0	0.04	91.06	87.97	62.82
TRINITY_DN76739_c3_g2	-5.21985	1.90894e-15	0.09	0.09	0.04	2.8	3.17	2.23	TRINITY_DN76739_c3_g2_i1: XP_023012811.1 cytoplasmic polyadenylation element-binding protein 1 [Leptinotarsa decemlineata] ; TRINITY_DN76739_c3_g2_i2: XP_023012811.1 cytoplasmic polyadenylation element-binding protein 1 [Leptinotarsa decemlineata]	TRINITY_DN76739_c3_g2_i1: XP_023012811.1 cytoplasmic polyadenylation element-binding protein 1 [Leptinotarsa decemlineata] ; TRINITY_DN76739_c3_g2_i2: XP_023012811.1 cytoplasmic polyadenylation element-binding protein 1 [Leptinotarsa decemlineata] ;
TRINITY_DN73467_c0_g2	10.8617	1.96954e-15	33.78	36.57	12.2	0	0.04	0
TRINITY_DN50741_c0_g1	8.71618	2.09649e-15	13.89	13.79	12.43	0.02	0.11	0.02	TRINITY_DN50741_c0_g1_i4: XP_023012051.1 phosphoglycerate mutase 1-like [Leptinotarsa decemlineata] ; TRINITY_DN50741_c0_g1_i2: XP_018571558.1 phosphoglycerate mutase 2 [Anoplophora glabripennis]	TRINITY_DN50741_c0_g1_i4: XP_018571558.1 phosphoglycerate mutase 2 [Anoplophora glabripennis] ;
TRINITY_DN41603_c0_g1	12.7735	2.20233e-15	7.72	7.14	5.49	0	0	0	TRINITY_DN41603_c0_g1_i1: XP_023017894.1 glutamate dehydrogenase, mitochondrial [Leptinotarsa decemlineata]	TRINITY_DN41603_c0_g1_i1: XP_023017894.1 glutamate dehydrogenase, mitochondrial [Leptinotarsa decemlineata] ;
TRINITY_DN65052_c0_g3	12.6796	2.64026e-15	11.57	10.13	7.73	0	0	0	TRINITY_DN65052_c0_g3_i2: XP_023027523.1 uncharacterized protein LOC111515535, partial [Leptinotarsa decemlineata] ; TRINITY_DN65052_c0_g3_i1: XP_023027523.1 uncharacterized protein LOC111515535, partial [Leptinotarsa decemlineata]	TRINITY_DN65052_c0_g3_i1: XP_023027523.1 uncharacterized protein LOC111515535, partial [Leptinotarsa decemlineata] ; TRINITY_DN65052_c0_g3_i2: XP_023027523.1 uncharacterized protein LOC111515535, partial [Leptinotarsa decemlineata] ;
TRINITY_DN75885_c3_g1	9.77236	2.64482e-15	10.79	11.78	13.4	0.02	0.02	0.01
TRINITY_DN67268_c0_g2	-10.6025	2.69514e-15	0	0.03	0.13	100.45	75.34	102.02	TRINITY_DN67268_c0_g2_i1: XP_018566828.1 uncharacterized protein LOC108907572 [Anoplophora glabripennis]	TRINITY_DN67268_c0_g2_i1: XP_018566811.1 uncharacterized protein LOC108907557 [Anoplophora glabripennis] ;
TRINITY_DN57707_c2_g1	-12.0253	2.84284e-15	0	0.17	0.03	94.51	914.45	66.48	TRINITY_DN57707_c2_g1_i1: XP_018565741.1 vitellogenin-like [Anoplophora glabripennis] ; TRINITY_DN57707_c2_g1_i6: ANW09596.1 vitellogenin 1 [Monochamus alternatus] ; TRINITY_DN57707_c2_g1_i3: XP_018565741.1 vitellogenin-like [Anoplophora glabripennis] ; TRINITY_DN57707_c2_g1_i5: XP_018565741.1 vitellogenin-like [Anoplophora glabripennis] ; TRINITY_DN57707_c2_g1_i4: XP_018565741.1 vitellogenin-lik…	TRINITY_DN57707_c2_g1_i6: ANW09596.1 vitellogenin 1 [Monochamus alternatus] ; TRINITY_DN57707_c2_g1_i5: XP_018565741.1 vitellogenin-like [Anoplophora glabripennis] ; TRINITY_DN57707_c2_g1_i1: XP_018565741.1 vitellogenin-like [Anoplophora glabripennis] ; TRINITY_DN57707_c2_g1_i3: XP_018565741.1 vitellogenin-like [Anoplophora glabripennis] ; TRINITY_DN57707_c2_g1_i4: XP_018565741.1 vitellogenin-lik…
TRINITY_DN73296_c1_g2	9.04716	2.99798e-15	78.31	64.93	45.43	0	0.63	0	TRINITY_DN73296_c1_g2_i1: XP_023017016.1 spindle pole body component 110-like [Leptinotarsa decemlineata]	TRINITY_DN73296_c1_g2_i1: XP_023017016.1 spindle pole body component 110-like [Leptinotarsa decemlineata] ;
TRINITY_DN54544_c0_g1	9.63023	2.99798e-15	10.04	8.17	3.73	0.01	0.01	0
TRINITY_DN66470_c0_g1	9.23542	3.42198e-15	5.89	5.84	5.17	0.01	0.01	0.01	TRINITY_DN66470_c0_g1_i7: XP_023016938.1 growth arrest-specific protein 8 [Leptinotarsa decemlineata] ; TRINITY_DN66470_c0_g1_i5: XP_023016938.1 growth arrest-specific protein 8 [Leptinotarsa decemlineata] ; TRINITY_DN66470_c0_g1_i1: XP_023016938.1 growth arrest-specific protein 8 [Leptinotarsa decemlineata] ; TRINITY_DN66470_c0_g1_i3: XP_023016938.1 growth arrest-specific protein 8 [Leptinotarsa…	TRINITY_DN66470_c0_g1_i3: XP_023016938.1 growth arrest-specific protein 8 [Leptinotarsa decemlineata] ; TRINITY_DN66470_c0_g1_i1: XP_023016938.1 growth arrest-specific protein 8 [Leptinotarsa decemlineata] ; TRINITY_DN66470_c0_g1_i7: XP_023016938.1 growth arrest-specific protein 8 [Leptinotarsa decemlineata] ; TRINITY_DN66470_c0_g1_i5: XP_023016938.1 growth arrest-specific protein 8 [Leptinotarsa…
TRINITY_DN74944_c0_g2	12.9174	3.55524e-15	38.84	33.74	34.55	0	0	0
TRINITY_DN67565_c0_g1	8.9409	3.56298e-15	5.03	4.94	2.44	0	0.01	0.01	TRINITY_DN67565_c0_g1_i1: ERL91624.1 hypothetical protein D910_08954 [Dendroctonus ponderosae] ; TRINITY_DN67565_c0_g1_i2: ERL91624.1 hypothetical protein D910_08954 [Dendroctonus ponderosae]	TRINITY_DN67565_c0_g1_i1: ERL91624.1 hypothetical protein D910_08954 [Dendroctonus ponderosae] ; TRINITY_DN67565_c0_g1_i2: ERL91624.1 hypothetical protein D910_08954 [Dendroctonus ponderosae] ;
TRINITY_DN63855_c9_g1	14.2802	3.85071e-15	55.47	76.23	84.94	0	0	0
TRINITY_DN66275_c0_g1	12.6194	3.95044e-15	20.03	22.19	17.09	0.01	0	0	TRINITY_DN66275_c0_g1_i2: XP_018570261.1 lysosomal Pro-X carboxypeptidase-like [Anoplophora glabripennis] ; TRINITY_DN66275_c0_g1_i1: XP_018570261.1 lysosomal Pro-X carboxypeptidase-like [Anoplophora glabripennis]	TRINITY_DN66275_c0_g1_i2: XP_018570261.1 lysosomal Pro-X carboxypeptidase-like [Anoplophora glabripennis] ; TRINITY_DN66275_c0_g1_i1: XP_018570261.1 lysosomal Pro-X carboxypeptidase-like [Anoplophora glabripennis] ;
TRINITY_DN67716_c0_g1	6.51991	4.00958e-15	3.99	4.04	1.74	0.07	0.03	0.02	TRINITY_DN67716_c0_g1_i1: XP_018566087.1 dynein intermediate chain 2, ciliary [Anoplophora glabripennis] ; TRINITY_DN67716_c0_g1_i3: XP_018566087.1 dynein intermediate chain 2, ciliary [Anoplophora glabripennis]	TRINITY_DN67716_c0_g1_i3: XP_018566087.1 dynein intermediate chain 2, ciliary [Anoplophora glabripennis] ; TRINITY_DN67716_c0_g1_i1: XP_018566087.1 dynein intermediate chain 2, ciliary [Anoplophora glabripennis] ;
TRINITY_DN54847_c0_g1	13.6186	4.18592e-15	69.49	102.68	132.49	0.02	0	0.03
TRINITY_DN57684_c3_g3	6.05714	4.27406e-15	2.9	2.53	2.18	0.01	0.02	0.01	TRINITY_DN57684_c3_g3_i1: XP_023309729.1 uncharacterized protein LOC111691336 [Anoplophora glabripennis] ; TRINITY_DN57684_c3_g3_i2: XP_023309729.1 uncharacterized protein LOC111691336 [Anoplophora glabripennis]	TRINITY_DN57684_c3_g3_i2: XP_023309729.1 uncharacterized protein LOC111691336 [Anoplophora glabripennis] ; TRINITY_DN57684_c3_g3_i1: XP_023309729.1 uncharacterized protein LOC111691336 [Anoplophora glabripennis] ;
TRINITY_DN67542_c3_g3	-7.58966	4.39727e-15	0.03	0.03	0.16	10.38	17.34	10.82
TRINITY_DN69002_c1_g2	8.99948	4.56012e-15	13.11	11.19	8.91	0.07	0.01	0.01	TRINITY_DN69002_c1_g2_i3: XP_023027721.1 uncharacterized protein LOC111515753 [Leptinotarsa decemlineata] ; TRINITY_DN69002_c1_g2_i4: XP_023027721.1 uncharacterized protein LOC111515753 [Leptinotarsa decemlineata] ; TRINITY_DN69002_c1_g2_i5: XP_023027721.1 uncharacterized protein LOC111515753 [Leptinotarsa decemlineata] ; TRINITY_DN69002_c1_g2_i1: XP_023027721.1 uncharacterized protein LOC1115157…	TRINITY_DN69002_c1_g2_i4: XP_023027721.1 uncharacterized protein LOC111515753 [Leptinotarsa decemlineata] ; TRINITY_DN69002_c1_g2_i3: XP_023027721.1 uncharacterized protein LOC111515753 [Leptinotarsa decemlineata] ; TRINITY_DN69002_c1_g2_i5: XP_023027721.1 uncharacterized protein LOC111515753 [Leptinotarsa decemlineata] ;
TRINITY_DN62949_c0_g2	8.25735	4.56409e-15	15.41	12.32	12.31	0.1	0.05	0.01	TRINITY_DN62949_c0_g2_i2: XP_018561589.1 coiled-coil domain-containing protein 40 [Anoplophora glabripennis] ; TRINITY_DN62949_c0_g2_i1: XP_023021111.1 coiled-coil domain-containing protein 40 [Leptinotarsa decemlineata]	TRINITY_DN62949_c0_g2_i2: XP_023021111.1 coiled-coil domain-containing protein 40 [Leptinotarsa decemlineata] ;
TRINITY_DN72238_c4_g4	10.1016	4.6143e-15	6.66	7.28	5.92	0	0.02	0.03	TRINITY_DN72238_c4_g4_i3: XP_018579287.1 transmembrane protease serine 9-like [Anoplophora glabripennis]
TRINITY_DN54945_c1_g1	12.4374	4.78783e-15	208.32	294.47	132.29	0	0.07	0
TRINITY_DN65045_c1_g1	9.24859	5.28802e-15	4.91	4.25	4.08	0.02	0.01	0	TRINITY_DN65045_c1_g1_i5: XP_023026142.1 uncharacterized protein PFB0145c-like isoform X1 [Leptinotarsa decemlineata] ; TRINITY_DN65045_c1_g1_i2: XP_023026142.1 uncharacterized protein PFB0145c-like isoform X1 [Leptinotarsa decemlineata] ; TRINITY_DN65045_c1_g1_i4: XP_023026142.1 uncharacterized protein PFB0145c-like isoform X1 [Leptinotarsa decemlineata]
TRINITY_DN45597_c0_g1	12.9373	5.2899e-15	10.71	10.49	9.76	0	0	0	TRINITY_DN45597_c0_g1_i1: XP_023018267.1 uncharacterized protein LOC111507212 [Leptinotarsa decemlineata]	TRINITY_DN45597_c0_g1_i1: XP_023018267.1 uncharacterized protein LOC111507212 [Leptinotarsa decemlineata] ;
TRINITY_DN55847_c1_g1	8.13126	5.30209e-15	5.9	4.89	4.24	0.02	0.02	0.02	TRINITY_DN55847_c1_g1_i1: XP_023022959.1 L-2-hydroxyglutarate dehydrogenase, mitochondrial-like [Leptinotarsa decemlineata] ; TRINITY_DN55847_c1_g1_i4: XP_023022959.1 L-2-hydroxyglutarate dehydrogenase, mitochondrial-like [Leptinotarsa decemlineata] ; TRINITY_DN55847_c1_g1_i3: XP_026811218.1 uncharacterized protein LOC113552559 [Rhopalosiphum maidis] ; TRINITY_DN55847_c1_g1_i2: XP_023022959.1 L-2…	TRINITY_DN55847_c1_g1_i4: XP_023022959.1 L-2-hydroxyglutarate dehydrogenase, mitochondrial-like [Leptinotarsa decemlineata] ; TRINITY_DN55847_c1_g1_i2: XP_023022959.1 L-2-hydroxyglutarate dehydrogenase, mitochondrial-like [Leptinotarsa decemlineata] ; TRINITY_DN55847_c1_g1_i1: XP_023022959.1 L-2-hydroxyglutarate dehydrogenase, mitochondrial-like [Leptinotarsa decemlineata] ;
TRINITY_DN68246_c4_g1	7.69087	5.49625e-15	11.73	9.38	15.23	0.04	0.14	0.06	TRINITY_DN68246_c4_g1_i3: XP_023022117.1 uncharacterized protein LOC111510432 [Leptinotarsa decemlineata]
TRINITY_DN65785_c0_g1	8.53277	5.53934e-15	7.29	9.93	6.95	0.01	0.02	0.03	TRINITY_DN65785_c0_g1_i1: KYB29097.1 hypothetical protein TcasGA2_TC032066 [Tribolium castaneum] ; TRINITY_DN65785_c0_g1_i4: KYB29097.1 hypothetical protein TcasGA2_TC032066 [Tribolium castaneum] ; TRINITY_DN65785_c0_g1_i2: KYB29097.1 hypothetical protein TcasGA2_TC032066 [Tribolium castaneum] ; TRINITY_DN65785_c0_g1_i3: KYB29097.1 hypothetical protein TcasGA2_TC032066 [Tribolium castaneum]	TRINITY_DN65785_c0_g1_i3: KYB29097.1 hypothetical protein TcasGA2_TC032066 [Tribolium castaneum] ; TRINITY_DN65785_c0_g1_i2: KYB29097.1 hypothetical protein TcasGA2_TC032066 [Tribolium castaneum] ; TRINITY_DN65785_c0_g1_i1: KYB29097.1 hypothetical protein TcasGA2_TC032066 [Tribolium castaneum] ; TRINITY_DN65785_c0_g1_i4: KYB29097.1 hypothetical protein TcasGA2_TC032066 [Tribolium castaneum] ;
TRINITY_DN57029_c0_g1	12.8255	5.63435e-15	25.59	28.86	25.79	0.01	0	0	TRINITY_DN57029_c0_g1_i1: XP_018567926.1 enolase-like [Anoplophora glabripennis]	TRINITY_DN57029_c0_g1_i1: XP_018567926.1 enolase-like [Anoplophora glabripennis] ;
TRINITY_DN65705_c2_g2	13.5597	5.63435e-15	39	61.54	62.76	0	0	0
TRINITY_DN58377_c0_g1	10.3312	5.8639e-15	48.28	49.92	22.03	0.01	0.02	0	TRINITY_DN58377_c0_g1_i6: XP_008191112.1 PREDICTED: keratin-associated protein 10-8 [Tribolium castaneum] ; TRINITY_DN58377_c0_g1_i7: XP_008191112.1 PREDICTED: keratin-associated protein 10-8 [Tribolium castaneum] ; TRINITY_DN58377_c0_g1_i4: XP_008191112.1 PREDICTED: keratin-associated protein 10-8 [Tribolium castaneum]	TRINITY_DN58377_c0_g1_i6: XP_023310935.1 basic proline-rich protein-like [Anoplophora glabripennis] ; TRINITY_DN58377_c0_g1_i7: XP_023310935.1 basic proline-rich protein-like [Anoplophora glabripennis] ; TRINITY_DN58377_c0_g1_i4: XP_023310935.1 basic proline-rich protein-like [Anoplophora glabripennis] ;
TRINITY_DN56956_c0_g2	13.297	5.8639e-15	174.82	167.89	217.71	0.09	0	0
TRINITY_DN48039_c0_g1	-12.3452	5.94537e-15	0	0	0	24.56	46.09	15.97
TRINITY_DN68315_c0_g1	9.13565	6.45557e-15	27.56	15.65	7.61	0.02	0.07	0
TRINITY_DN60945_c0_g2	12.515	6.51494e-15	19.23	22.58	16.75	0.01	0	0	TRINITY_DN60945_c0_g2_i6: XP_002012216.1 uncharacterized protein Dmoj_GI16555, isoform A [Drosophila mojavensis] ; TRINITY_DN60945_c0_g2_i4: XP_967811.2 PREDICTED: arginine kinase [Tribolium castaneum] ; TRINITY_DN60945_c0_g2_i2: XP_001653723.1 arginine kinase isoform X6 [Aedes aegypti] ; TRINITY_DN60945_c0_g2_i5: ANW43855.1 arginine kinase, partial [Chrysomela vigintipunctata] ; TRINITY_DN60945_…	TRINITY_DN60945_c0_g2_i6: KRF83923.1 uncharacterized protein Dvir_GJ12807, isoform B [Drosophila virilis] ; TRINITY_DN60945_c0_g2_i2: ALC43559.1 Argk [Drosophila busckii] ; TRINITY_DN60945_c0_g2_i4: AVD69631.1 arginine kinase 2 [Tribolium castaneum] ; TRINITY_DN60945_c0_g2_i1: XP_967811.2 PREDICTED: arginine kinase [Tribolium castaneum] ; TRINITY_DN60945_c0_g2_i5: ANW43855.1 arginine kinase, part…
TRINITY_DN75901_c5_g1	6.16328	6.68391e-15	58.01	75.11	16.15	0.79	1.15	0.28
TRINITY_DN50281_c3_g2	12.8507	6.81673e-15	46.65	49.92	43.25	0	0	0
TRINITY_DN64552_c0_g1	11.3542	7.38543e-15	151.21	193.39	271.85	0.19	0	0.09
TRINITY_DN68360_c1_g1	9.61607	7.44093e-15	3.68	3.37	2.17	0.01	0.01	0	TRINITY_DN68360_c1_g1_i1: XP_023312188.1 leucine-rich repeat and guanylate kinase domain-containing protein-like [Anoplophora glabripennis] ; TRINITY_DN68360_c1_g1_i2: XP_015109345.1 PREDICTED: leucine-rich repeat and guanylate kinase domain-containing protein-like [Diachasma alloeum] ; TRINITY_DN68360_c1_g1_i4: XP_023312188.1 leucine-rich repeat and guanylate kinase domain-containing protein-lik…	TRINITY_DN68360_c1_g1_i1: XP_023312188.1 leucine-rich repeat and guanylate kinase domain-containing protein-like [Anoplophora glabripennis] ; TRINITY_DN68360_c1_g1_i2: XP_023312188.1 leucine-rich repeat and guanylate kinase domain-containing protein-like [Anoplophora glabripennis] ; TRINITY_DN68360_c1_g1_i4: XP_023312188.1 leucine-rich repeat and guanylate kinase domain-containing protein-like [A…
TRINITY_DN66215_c2_g1	8.91504	7.79133e-15	12.29	11.16	12.24	0.06	0.02	0.01
TRINITY_DN57791_c0_g1	13.1254	7.93145e-15	60.56	78.77	77.3	0.04	0	0
TRINITY_DN75863_c3_g2	-13.488	8.17859e-15	0	0	0	7.45	7.63	10.22	TRINITY_DN75863_c3_g2_i4: KIJ14572.1 hypothetical protein PAXINDRAFT_100051 [Paxillus involutus ATCC 200175] ; TRINITY_DN75863_c3_g2_i1: KIK81504.1 hypothetical protein PAXRUDRAFT_832802 [Paxillus rubicundulus Ve08.2h10] ; TRINITY_DN75863_c3_g2_i3: KIJ14572.1 hypothetical protein PAXINDRAFT_100051 [Paxillus involutus ATCC 200175]	TRINITY_DN75863_c3_g2_i3: KIJ14572.1 hypothetical protein PAXINDRAFT_100051 [Paxillus involutus ATCC 200175] ; TRINITY_DN75863_c3_g2_i4: KIJ14572.1 hypothetical protein PAXINDRAFT_100051 [Paxillus involutus ATCC 200175] ;
TRINITY_DN63002_c0_g1	12.7269	8.56946e-15	39.36	31.54	29.63	0	0	0	TRINITY_DN63002_c0_g1_i9: XP_025831101.1 tigger transposable element-derived protein 4-like [Agrilus planipennis] ; TRINITY_DN63002_c0_g1_i8: XP_025831101.1 tigger transposable element-derived protein 4-like [Agrilus planipennis] ; TRINITY_DN63002_c0_g1_i5: XP_025831101.1 tigger transposable element-derived protein 4-like [Agrilus planipennis] ; TRINITY_DN63002_c0_g1_i1: XP_025831101.1 tigger tra…
TRINITY_DN49292_c0_g1	12.1291	9.40438e-15	33.09	38.09	39.97	0	0	0.04	TRINITY_DN49292_c0_g1_i1: XP_019872523.1 PREDICTED: uncharacterized protein LOC109600786 [Aethina tumida] ; TRINITY_DN49292_c0_g1_i3: XP_019872523.1 PREDICTED: uncharacterized protein LOC109600786 [Aethina tumida]	TRINITY_DN49292_c0_g1_i3: XP_023013752.1 uncharacterized protein LOC111503631 [Leptinotarsa decemlineata] ; TRINITY_DN49292_c0_g1_i1: XP_023013752.1 uncharacterized protein LOC111503631 [Leptinotarsa decemlineata] ;
TRINITY_DN45281_c0_g1	10.6961	9.54491e-15	31.19	25.16	11.15	0	0.03	0.02
TRINITY_DN62125_c1_g1	12.7777	9.66328e-15	11.52	12.13	10.58	0	0	0	TRINITY_DN62125_c1_g1_i1: XP_023011974.1 pseudouridine-5'-phosphatase-like [Leptinotarsa decemlineata] ; TRINITY_DN62125_c1_g1_i2: XP_023011974.1 pseudouridine-5'-phosphatase-like [Leptinotarsa decemlineata] ; TRINITY_DN62125_c1_g1_i5: XP_023011974.1 pseudouridine-5'-phosphatase-like [Leptinotarsa decemlineata] ; TRINITY_DN62125_c1_g1_i4: XP_023011974.1 pseudouridine-5'-phosphatase-like [Leptinot…	TRINITY_DN62125_c1_g1_i4: XP_023011974.1 pseudouridine-5'-phosphatase-like [Leptinotarsa decemlineata] ; TRINITY_DN62125_c1_g1_i5: XP_023011974.1 pseudouridine-5'-phosphatase-like [Leptinotarsa decemlineata] ; TRINITY_DN62125_c1_g1_i1: XP_023011974.1 pseudouridine-5'-phosphatase-like [Leptinotarsa decemlineata] ; TRINITY_DN62125_c1_g1_i2: XP_023011974.1 pseudouridine-5'-phosphatase-like [Leptinot…
TRINITY_DN60592_c1_g2	-12.9461	9.79277e-15	0.09	0	0	206.11	172.8	204.22	TRINITY_DN60592_c1_g2_i1: XP_018566811.1 uncharacterized protein LOC108907557 [Anoplophora glabripennis] ; TRINITY_DN60592_c1_g2_i2: ERL87604.1 hypothetical protein D910_04995 [Dendroctonus ponderosae]	TRINITY_DN60592_c1_g2_i1: XP_018566811.1 uncharacterized protein LOC108907557 [Anoplophora glabripennis] ;
TRINITY_DN70581_c0_g1	-9.16591	9.93426e-15	0.14	0.13	0.14	31.53	46.44	113.8	TRINITY_DN70581_c0_g1_i3: XP_975653.1 PREDICTED: glucosylceramidase-like [Tribolium castaneum] ; TRINITY_DN70581_c0_g1_i1: XP_975653.1 PREDICTED: glucosylceramidase-like [Tribolium castaneum] ; TRINITY_DN70581_c0_g1_i2: XP_017772244.1 PREDICTED: glucosylceramidase-like [Nicrophorus vespilloides] ; TRINITY_DN70581_c0_g1_i5: XP_018579333.1 glucosylceramidase-like [Anoplophora glabripennis] ; TRINIT…	TRINITY_DN70581_c0_g1_i5: XP_018579333.1 glucosylceramidase-like [Anoplophora glabripennis] ; TRINITY_DN70581_c0_g1_i3: KYB26348.1 hypothetical protein TcasGA2_TC035050 [Tribolium castaneum] ; TRINITY_DN70581_c0_g1_i4: KYB26348.1 hypothetical protein TcasGA2_TC035050 [Tribolium castaneum] ; TRINITY_DN70581_c0_g1_i2: EFA05963.2 Glucosylceramidase-like Protein [Tribolium castaneum] ; TRINITY_DN7058…
TRINITY_DN51972_c1_g3	7.25293	9.93992e-15	7.19	6.08	6.38	0.04	0.09	0.04	TRINITY_DN51972_c1_g3_i4: XP_023026215.1 IQ domain-containing protein G-like [Leptinotarsa decemlineata] ; TRINITY_DN51972_c1_g3_i2: XP_023026215.1 IQ domain-containing protein G-like [Leptinotarsa decemlineata] ; TRINITY_DN51972_c1_g3_i3: XP_023026215.1 IQ domain-containing protein G-like [Leptinotarsa decemlineata]	TRINITY_DN51972_c1_g3_i4: XP_023026215.1 IQ domain-containing protein G-like [Leptinotarsa decemlineata] ; TRINITY_DN51972_c1_g3_i2: XP_023026215.1 IQ domain-containing protein G-like [Leptinotarsa decemlineata] ;
TRINITY_DN65611_c0_g1	14.1022	1.02025e-14	339.23	314.74	22.24	0	0.03	0
TRINITY_DN58994_c2_g1	11.1295	1.03141e-14	54.62	43.18	25.63	0	0	0.06
TRINITY_DN57791_c2_g1	12.4702	1.04566e-14	171.87	90.72	110.04	0	0	0
TRINITY_DN65991_c1_g2	12.2731	1.06865e-14	334.14	488.89	658.46	0.12	0	0.13
TRINITY_DN57710_c0_g1	12.8708	1.12773e-14	11.79	10.57	10.43	0	0	0	TRINITY_DN57710_c0_g1_i3: XP_001811587.1 PREDICTED: 4-aminobutyrate aminotransferase, mitochondrial-like [Tribolium castaneum] ; TRINITY_DN57710_c0_g1_i2: XP_001811587.1 PREDICTED: 4-aminobutyrate aminotransferase, mitochondrial-like [Tribolium castaneum] ; TRINITY_DN57710_c0_g1_i1: XP_018567514.1 4-aminobutyrate aminotransferase, mitochondrial-like [Anoplophora glabripennis]	TRINITY_DN57710_c0_g1_i3: KYB25522.1 Alanine--glyoxylate aminotransferase 2-like [Tribolium castaneum] ; TRINITY_DN57710_c0_g1_i1: XP_018567514.1 4-aminobutyrate aminotransferase, mitochondrial-like [Anoplophora glabripennis] ; TRINITY_DN57710_c0_g1_i2: KYB25522.1 Alanine--glyoxylate aminotransferase 2-like [Tribolium castaneum] ;
TRINITY_DN65096_c1_g2	12.4114	1.14271e-14	32.47	24.43	20.36	0	0	0	TRINITY_DN65096_c1_g2_i1: XP_018570413.1 NADP-dependent malic enzyme isoform X1 [Anoplophora glabripennis] ; TRINITY_DN65096_c1_g2_i2: XP_018570413.1 NADP-dependent malic enzyme isoform X1 [Anoplophora glabripennis]	TRINITY_DN65096_c1_g2_i2: XP_018570419.1 NADP-dependent malic enzyme isoform X2 [Anoplophora glabripennis] ; TRINITY_DN65096_c1_g2_i1: XP_018570419.1 NADP-dependent malic enzyme isoform X2 [Anoplophora glabripennis] ;
TRINITY_DN70965_c1_g1	12.6194	1.15746e-14	20.07	18.6	19.44	0.01	0	0
TRINITY_DN66976_c0_g1	-9.80908	1.1894e-14	0	0.03	0	30.1	35.6	12.82
TRINITY_DN51307_c9_g1	9.87561	1.22067e-14	8.24	7.29	7.87	0.02	0	0.01	TRINITY_DN51307_c9_g1_i1: XP_023015629.1 uncharacterized protein LOC111505106 [Leptinotarsa decemlineata]	TRINITY_DN51307_c9_g1_i1: XP_023015629.1 uncharacterized protein LOC111505106 [Leptinotarsa decemlineata] ;
TRINITY_DN45473_c0_g1	12.9639	1.23123e-14	13.03	13.64	13.61	0	0	0	TRINITY_DN45473_c0_g1_i3: XP_023025879.1 uncharacterized protein LOC111513891 [Leptinotarsa decemlineata] ; TRINITY_DN45473_c0_g1_i1: XP_023025879.1 uncharacterized protein LOC111513891 [Leptinotarsa decemlineata]	TRINITY_DN45473_c0_g1_i3: XP_023025879.1 uncharacterized protein LOC111513891 [Leptinotarsa decemlineata] ; TRINITY_DN45473_c0_g1_i1: XP_023025879.1 uncharacterized protein LOC111513891 [Leptinotarsa decemlineata] ;
TRINITY_DN69207_c33_g3	-10.1477	1.25703e-14	0.55	0.31	0	133.46	678.25	53.09	TRINITY_DN69207_c33_g3_i1: ANW09596.1 vitellogenin 1 [Monochamus alternatus] ; TRINITY_DN69207_c33_g3_i2: ANW09596.1 vitellogenin 1 [Monochamus alternatus]	TRINITY_DN69207_c33_g3_i1: ANW09596.1 vitellogenin 1 [Monochamus alternatus] ; TRINITY_DN69207_c33_g3_i2: ANW09596.1 vitellogenin 1 [Monochamus alternatus] ;
TRINITY_DN49818_c3_g1	13.8962	1.27688e-14	31.99	29.25	48.86	0	0	0
TRINITY_DN53286_c0_g2	12.8754	1.28581e-14	40.62	38.79	45.27	0	0.02	0
TRINITY_DN70017_c0_g1	10.6364	1.5503e-14	16.9	17.89	20.96	0.03	0	0.01	TRINITY_DN70017_c0_g1_i1: XP_015837234.1 PREDICTED: uncharacterized protein LOC107398255 [Tribolium castaneum] ; TRINITY_DN70017_c0_g1_i2: XP_015837234.1 PREDICTED: uncharacterized protein LOC107398255 [Tribolium castaneum]	TRINITY_DN70017_c0_g1_i1: EFA06065.1 hypothetical protein TcasGA2_TC008900 [Tribolium castaneum] ; TRINITY_DN70017_c0_g1_i2: EFA06065.1 hypothetical protein TcasGA2_TC008900 [Tribolium castaneum] ;
TRINITY_DN60957_c5_g4	7.18061	1.62142e-14	14.47	13.79	15.46	0.12	0.12	0.13	TRINITY_DN60957_c5_g4_i1: XP_023026120.1 uncharacterized protein LOC111514120 isoform X2 [Leptinotarsa decemlineata] ; TRINITY_DN60957_c5_g4_i2: XP_023026120.1 uncharacterized protein LOC111514120 isoform X2 [Leptinotarsa decemlineata]	TRINITY_DN60957_c5_g4_i2: XP_023026120.1 uncharacterized protein LOC111514120 isoform X2 [Leptinotarsa decemlineata] ; TRINITY_DN60957_c5_g4_i1: XP_023026120.1 uncharacterized protein LOC111514120 isoform X2 [Leptinotarsa decemlineata] ;
TRINITY_DN49621_c0_g1	-5.95533	1.62457e-14	0.19	0.13	0.03	7.94	8.03	4.63	TRINITY_DN49621_c0_g1_i3: XP_023012764.1 cyclin-J-like protein isoform X1 [Leptinotarsa decemlineata] ; TRINITY_DN49621_c0_g1_i4: XP_023012764.1 cyclin-J-like protein isoform X1 [Leptinotarsa decemlineata] ; TRINITY_DN49621_c0_g1_i1: XP_023012764.1 cyclin-J-like protein isoform X1 [Leptinotarsa decemlineata]	TRINITY_DN49621_c0_g1_i1: XP_023012764.1 cyclin-J-like protein isoform X1 [Leptinotarsa decemlineata] ; TRINITY_DN49621_c0_g1_i3: XP_023012764.1 cyclin-J-like protein isoform X1 [Leptinotarsa decemlineata] ; TRINITY_DN49621_c0_g1_i4: XP_023012764.1 cyclin-J-like protein isoform X1 [Leptinotarsa decemlineata] ;
TRINITY_DN47940_c0_g1	10.9123	1.66107e-14	33.93	39.61	49.67	0.02	0	0	TRINITY_DN47940_c0_g1_i4: AVF19697.1 small heat shock protein [Galeruca daurica] ; TRINITY_DN47940_c0_g1_i5: AVF19697.1 small heat shock protein [Galeruca daurica] ; TRINITY_DN47940_c0_g1_i2: AVF19697.1 small heat shock protein [Galeruca daurica] ; TRINITY_DN47940_c0_g1_i1: AVF19697.1 small heat shock protein [Galeruca daurica] ; TRINITY_DN47940_c0_g1_i3: AVF19697.1 small heat shock protein [Gale…	TRINITY_DN47940_c0_g1_i1: AVF19697.1 small heat shock protein [Galeruca daurica] ; TRINITY_DN47940_c0_g1_i3: AVF19697.1 small heat shock protein [Galeruca daurica] ; TRINITY_DN47940_c0_g1_i5: AVF19697.1 small heat shock protein [Galeruca daurica] ;
TRINITY_DN52952_c0_g1	12.6933	1.66343e-14	26.11	30.88	31.8	0	0	0	TRINITY_DN52952_c0_g1_i1: ENN81684.1 hypothetical protein YQE_01936, partial [Dendroctonus ponderosae]
TRINITY_DN69978_c0_g3	12.568	1.66677e-14	23.78	27.82	23.99	0.02	0	0	TRINITY_DN69978_c0_g3_i2: XP_023019969.1 probable cytochrome P450 301a1, mitochondrial [Leptinotarsa decemlineata] ; TRINITY_DN69978_c0_g3_i3: XP_023019969.1 probable cytochrome P450 301a1, mitochondrial [Leptinotarsa decemlineata]	TRINITY_DN69978_c0_g3_i3: XP_023019969.1 probable cytochrome P450 301a1, mitochondrial [Leptinotarsa decemlineata] ; TRINITY_DN69978_c0_g3_i2: XP_023019969.1 probable cytochrome P450 301a1, mitochondrial [Leptinotarsa decemlineata] ;
TRINITY_DN62208_c2_g1	12.4015	1.70966e-14	24.01	25.78	19.64	0.01	0	0	TRINITY_DN62208_c2_g1_i3: AEE62864.1 unknown [Dendroctonus ponderosae] ; TRINITY_DN62208_c2_g1_i1: AEE62864.1 unknown [Dendroctonus ponderosae] ; TRINITY_DN62208_c2_g1_i4: XP_023019845.1 fructose-bisphosphate aldolase [Leptinotarsa decemlineata] ; TRINITY_DN62208_c2_g1_i2: XP_019769160.1 PREDICTED: fructose-bisphosphate aldolase [Dendroctonus ponderosae]	TRINITY_DN62208_c2_g1_i3: AEE62864.1 unknown [Dendroctonus ponderosae] ; TRINITY_DN62208_c2_g1_i1: AEE62864.1 unknown [Dendroctonus ponderosae] ; TRINITY_DN62208_c2_g1_i2: ENN71864.1 hypothetical protein YQE_11479, partial [Dendroctonus ponderosae] ; TRINITY_DN62208_c2_g1_i4: XP_018560991.1 fructose-bisphosphate aldolase [Anoplophora glabripennis] ;
TRINITY_DN70040_c1_g2	-12.6368	1.71425e-14	0	0.02	0	74.43	43.65	88.55	TRINITY_DN70040_c1_g2_i2: XP_023026079.1 prion-like-(Q/N-rich) domain-bearing protein 25 isoform X1 [Leptinotarsa decemlineata] ; TRINITY_DN70040_c1_g2_i1: XP_023026079.1 prion-like-(Q/N-rich) domain-bearing protein 25 isoform X1 [Leptinotarsa decemlineata]
TRINITY_DN65518_c0_g1	12.4497	1.71425e-14	73.67	50.27	47.07	0	0	0
TRINITY_DN64476_c0_g1	7.08624	1.73948e-14	2.95	2.76	2.17	0.02	0.06	0.01	TRINITY_DN64476_c0_g1_i2: XP_023025464.1 cilia- and flagella-associated protein 70-like [Leptinotarsa decemlineata] ; TRINITY_DN64476_c0_g1_i1: XP_023025464.1 cilia- and flagella-associated protein 70-like [Leptinotarsa decemlineata] ; TRINITY_DN64476_c0_g1_i3: XP_023025464.1 cilia- and flagella-associated protein 70-like [Leptinotarsa decemlineata] ; TRINITY_DN64476_c0_g1_i5: XP_023025464.1 cili…	TRINITY_DN64476_c0_g1_i5: XP_023025464.1 cilia- and flagella-associated protein 70-like [Leptinotarsa decemlineata] ; TRINITY_DN64476_c0_g1_i3: XP_023025464.1 cilia- and flagella-associated protein 70-like [Leptinotarsa decemlineata] ; TRINITY_DN64476_c0_g1_i2: XP_023025464.1 cilia- and flagella-associated protein 70-like [Leptinotarsa decemlineata] ; TRINITY_DN64476_c0_g1_i1: XP_023025464.1 cili…
TRINITY_DN54153_c1_g1	12.6061	1.75791e-14	25.02	23.56	23.06	0	0	0	TRINITY_DN54153_c1_g1_i1: XP_019771073.1 PREDICTED: uncharacterized protein LOC109545035 [Dendroctonus ponderosae]	TRINITY_DN54153_c1_g1_i1: ENN70834.1 hypothetical protein YQE_12498, partial [Dendroctonus ponderosae] ;
TRINITY_DN55720_c0_g1	13.6023	1.77327e-14	47.76	40.02	5.28	0	0	0	TRINITY_DN55720_c0_g1_i4: XP_023310511.1 uncharacterized protein LOC111691627 [Anoplophora glabripennis] ; TRINITY_DN55720_c0_g1_i12: XP_023026289.1 uncharacterized protein LOC111514284 [Leptinotarsa decemlineata] ; TRINITY_DN55720_c0_g1_i10: XP_019758884.1 PREDICTED: uncharacterized protein LOC109536878 [Dendroctonus ponderosae] ; TRINITY_DN55720_c0_g1_i1: XP_023310511.1 uncharacterized protein …	TRINITY_DN55720_c0_g1_i10: XP_023026289.1 uncharacterized protein LOC111514284 [Leptinotarsa decemlineata] ; TRINITY_DN55720_c0_g1_i11: XP_023026289.1 uncharacterized protein LOC111514284 [Leptinotarsa decemlineata] ; TRINITY_DN55720_c0_g1_i13: XP_023026289.1 uncharacterized protein LOC111514284 [Leptinotarsa decemlineata] ; TRINITY_DN55720_c0_g1_i4: XP_023026289.1 uncharacterized protein LOC1115…
TRINITY_DN73560_c2_g2	-7.16524	1.79083e-14	0.64	0.72	0.96	82.64	50.21	91.51	TRINITY_DN73560_c2_g2_i2: 2NQB_C Chain C, Drosophila Nucleosome Structure ; TRINITY_DN73560_c2_g2_i1: 2NQB_C Chain C, Drosophila Nucleosome Structure ; TRINITY_DN73560_c2_g2_i3: VBB28469.1 unnamed protein product [Acanthocheilonema viteae]	TRINITY_DN73560_c2_g2_i2: XP_008545948.2 PREDICTED: histone H2A, sperm [Microplitis demolitor] ; TRINITY_DN73560_c2_g2_i3: VBB28469.1 unnamed protein product [Acanthocheilonema viteae] ; TRINITY_DN73560_c2_g2_i1: XP_008545948.2 PREDICTED: histone H2A, sperm [Microplitis demolitor] ;
TRINITY_DN62077_c0_g3	8.2016	1.79253e-14	12.12	14.93	7.09	0.08	0.05	0	TRINITY_DN62077_c0_g3_i3: ENN75523.1 hypothetical protein YQE_07867, partial [Dendroctonus ponderosae] ; TRINITY_DN62077_c0_g3_i7: ENN75523.1 hypothetical protein YQE_07867, partial [Dendroctonus ponderosae] ; TRINITY_DN62077_c0_g3_i9: XP_023028347.1 uncharacterized protein LOC111516411 [Leptinotarsa decemlineata] ; TRINITY_DN62077_c0_g3_i14: XP_023028347.1 uncharacterized protein LOC111516411 [L…	TRINITY_DN62077_c0_g3_i3: ENN75523.1 hypothetical protein YQE_07867, partial [Dendroctonus ponderosae] ; TRINITY_DN62077_c0_g3_i4: XP_023027902.1 uncharacterized protein LOC111515936 [Leptinotarsa decemlineata] ; TRINITY_DN62077_c0_g3_i14: XP_023028347.1 uncharacterized protein LOC111516411 [Leptinotarsa decemlineata] ; TRINITY_DN62077_c0_g3_i11: ENN75523.1 hypothetical protein YQE_07867, partial…
TRINITY_DN68090_c3_g1	9.7858	1.79253e-14	20.37	24.38	32.2	0	0.06	0
TRINITY_DN60582_c5_g3	-12.6843	1.83441e-14	0	0	0	21.99	18.69	13
TRINITY_DN64682_c0_g1	-7.34568	1.85694e-14	0.05	0.08	0.1	15.96	18.41	16.04	TRINITY_DN64682_c0_g1_i4: XP_018564378.1 acyl-CoA synthetase family member 2, mitochondrial isoform X1 [Anoplophora glabripennis] ; TRINITY_DN64682_c0_g1_i3: ERL86954.1 hypothetical protein D910_04357 [Dendroctonus ponderosae] ; TRINITY_DN64682_c0_g1_i9: ERL86954.1 hypothetical protein D910_04357 [Dendroctonus ponderosae] ; TRINITY_DN64682_c0_g1_i7: XP_018564378.1 acyl-CoA synthetase family membe…	TRINITY_DN64682_c0_g1_i2: ENN70171.1 hypothetical protein YQE_00018, partial [Dendroctonus ponderosae] ; TRINITY_DN64682_c0_g1_i1: ERL86954.1 hypothetical protein D910_04357 [Dendroctonus ponderosae] ; TRINITY_DN64682_c0_g1_i7: XP_018564378.1 acyl-CoA synthetase family member 2, mitochondrial isoform X1 [Anoplophora glabripennis] ; TRINITY_DN64682_c0_g1_i3: ERL86954.1 hypothetical protein D910_04…
TRINITY_DN16844_c0_g1	13.2615	1.90581e-14	409.47	304.81	370.95	0	0	0.14
TRINITY_DN58688_c1_g2	12.4461	1.91038e-14	89.48	75.83	73.54	0.08	0	0
TRINITY_DN58471_c2_g1	7.36108	1.97977e-14	8.51	10.46	8.2	0.09	0.14	0.01	TRINITY_DN58471_c2_g1_i3: XP_023020396.1 uncharacterized protein LOC111508972 isoform X1 [Leptinotarsa decemlineata] ; TRINITY_DN58471_c2_g1_i1: XP_023020396.1 uncharacterized protein LOC111508972 isoform X1 [Leptinotarsa decemlineata]	TRINITY_DN58471_c2_g1_i3: XP_023020396.1 uncharacterized protein LOC111508972 isoform X1 [Leptinotarsa decemlineata] ; TRINITY_DN58471_c2_g1_i1: XP_023020396.1 uncharacterized protein LOC111508972 isoform X1 [Leptinotarsa decemlineata] ;
TRINITY_DN65415_c4_g1	12.2308	2.04458e-14	494.08	574.15	177.82	0	0	0
TRINITY_DN49776_c0_g1	-12.2791	2.05077e-14	0	0	0	20.92	12.1	10.68
TRINITY_DN45931_c0_g1	13.2033	2.05669e-14	16.28	19.6	20.82	0	0	0	TRINITY_DN45931_c0_g1_i2: ENN78263.1 hypothetical protein YQE_05414, partial [Dendroctonus ponderosae]	TRINITY_DN45931_c0_g1_i2: ERL92694.1 hypothetical protein D910_10005 [Dendroctonus ponderosae] ;
TRINITY_DN20276_c0_g1	12.8484	2.13303e-14	2558.74	3267.2	2755.14	0.16	0	0.49
TRINITY_DN74944_c0_g1	12.8064	2.28829e-14	59.01	51.23	51.46	0	0	0
TRINITY_DN67545_c2_g1	10.0207	2.32604e-14	9.22	8.04	7.61	0	0.04	0	TRINITY_DN67545_c2_g1_i10: XP_023022652.1 glucose dehydrogenase [FAD, quinone]-like isoform X1 [Leptinotarsa decemlineata] ; TRINITY_DN67545_c2_g1_i1: XP_023022652.1 glucose dehydrogenase [FAD, quinone]-like isoform X1 [Leptinotarsa decemlineata] ; TRINITY_DN67545_c2_g1_i9: XP_023022652.1 glucose dehydrogenase [FAD, quinone]-like isoform X1 [Leptinotarsa decemlineata] ; TRINITY_DN67545_c2_g1_i6: …	TRINITY_DN67545_c2_g1_i10: XP_023022652.1 glucose dehydrogenase [FAD, quinone]-like isoform X1 [Leptinotarsa decemlineata] ; TRINITY_DN67545_c2_g1_i1: XP_023022652.1 glucose dehydrogenase [FAD, quinone]-like isoform X1 [Leptinotarsa decemlineata] ; TRINITY_DN67545_c2_g1_i11: XP_023022652.1 glucose dehydrogenase [FAD, quinone]-like isoform X1 [Leptinotarsa decemlineata] ; TRINITY_DN67545_c2_g1_i9:…
TRINITY_DN48499_c0_g1	9.29459	2.3744e-14	5.76	6.55	4.66	0.02	0	0.01	TRINITY_DN48499_c0_g1_i3: XP_023023167.1 tetratricopeptide repeat protein 25-like, partial [Leptinotarsa decemlineata] ; TRINITY_DN48499_c0_g1_i2: XP_023023167.1 tetratricopeptide repeat protein 25-like, partial [Leptinotarsa decemlineata] ; TRINITY_DN48499_c0_g1_i4: XP_015835075.1 PREDICTED: tetratricopeptide repeat protein 25-like [Tribolium castaneum] ; TRINITY_DN48499_c0_g1_i1: XP_018570368.1…	TRINITY_DN48499_c0_g1_i1: XP_018570368.1 tetratricopeptide repeat protein 25-like [Anoplophora glabripennis] ; TRINITY_DN48499_c0_g1_i4: XP_023310691.1 LOW QUALITY PROTEIN: tetratricopeptide repeat protein 25 [Anoplophora glabripennis] ; TRINITY_DN48499_c0_g1_i2: XP_023023167.1 tetratricopeptide repeat protein 25-like, partial [Leptinotarsa decemlineata] ; TRINITY_DN48499_c0_g1_i3: XP_018570368.1…
TRINITY_DN61291_c5_g1	12.9165	2.42257e-14	12.05	11.98	11.76	0	0	0
TRINITY_DN50663_c2_g1	12.3868	2.47623e-14	31.48	33.34	64.7	0.05	0.04	0
TRINITY_DN46452_c0_g1	13.2466	2.48176e-14	105.31	116.64	204.06	0.04	0	0
TRINITY_DN45867_c4_g1	12.4223	2.48211e-14	9.44	4.85	6.99	0	0	0
TRINITY_DN58786_c4_g1	12.7002	2.72843e-14	9.36	9.1	8.77	0	0	0	TRINITY_DN58786_c4_g1_i2: XP_023024641.1 uncharacterized protein LOC111512722 [Leptinotarsa decemlineata] ; TRINITY_DN58786_c4_g1_i1: XP_023024641.1 uncharacterized protein LOC111512722 [Leptinotarsa decemlineata] ; TRINITY_DN58786_c4_g1_i3: XP_023024641.1 uncharacterized protein LOC111512722 [Leptinotarsa decemlineata]	TRINITY_DN58786_c4_g1_i3: XP_023024641.1 uncharacterized protein LOC111512722 [Leptinotarsa decemlineata] ; TRINITY_DN58786_c4_g1_i1: XP_023024641.1 uncharacterized protein LOC111512722 [Leptinotarsa decemlineata] ; TRINITY_DN58786_c4_g1_i2: XP_023024641.1 uncharacterized protein LOC111512722 [Leptinotarsa decemlineata] ;
TRINITY_DN54570_c0_g1	13.402	2.98992e-14	131.94	176.63	197.07	0	0	0
TRINITY_DN48651_c0_g1	-13.9925	3.20244e-14	0.03	0	0	169.85	496.47	47.54
TRINITY_DN53563_c0_g1	12.5433	3.46144e-14	10.7	8.61	8.87	0	0	0
TRINITY_DN56778_c2_g1	12.1671	3.56072e-14	9.66	8.13	7.03	0	0.01	0	TRINITY_DN56778_c2_g1_i7: XP_023313082.1 MORN repeat-containing protein 5-like [Anoplophora glabripennis] ; TRINITY_DN56778_c2_g1_i3: ENN76588.1 hypothetical protein YQE_07037, partial [Dendroctonus ponderosae] ; TRINITY_DN56778_c2_g1_i5: ENN76588.1 hypothetical protein YQE_07037, partial [Dendroctonus ponderosae]	TRINITY_DN56778_c2_g1_i3: ERL91038.1 hypothetical protein D910_08380 [Dendroctonus ponderosae] ; TRINITY_DN56778_c2_g1_i5: ENN76588.1 hypothetical protein YQE_07037, partial [Dendroctonus ponderosae] ;
TRINITY_DN75949_c5_g4	12.1314	3.61116e-14	45.25	47.6	28.23	0	0	0
TRINITY_DN57920_c0_g2	12.9954	3.66076e-14	26.12	30.05	31.31	0	0	0	TRINITY_DN57920_c0_g2_i2: XP_015592161.1 thioredoxin-2 isoform X2 [Cephus cinctus] ; TRINITY_DN57920_c0_g2_i3: XP_015592161.1 thioredoxin-2 isoform X2 [Cephus cinctus] ; TRINITY_DN57920_c0_g2_i1: XP_012539352.1 PREDICTED: thioredoxin-2-like [Monomorium pharaonis]	TRINITY_DN57920_c0_g2_i3: XP_015592161.1 thioredoxin-2 isoform X2 [Cephus cinctus] ; TRINITY_DN57920_c0_g2_i2: XP_015592161.1 thioredoxin-2 isoform X2 [Cephus cinctus] ;
TRINITY_DN69821_c1_g3	13.079	3.8652e-14	100.82	119.56	152.33	0	0	0
TRINITY_DN65394_c2_g2	12.408	4.20024e-14	196.09	155.97	14.65	0	0.04	0.04
TRINITY_DN55975_c3_g2	12.481	4.20024e-14	8.35	8.73	7.33	0	0	0	TRINITY_DN55975_c3_g2_i1: XP_018568449.1 uncharacterized protein LOC108908796 [Anoplophora glabripennis] ; TRINITY_DN55975_c3_g2_i2: XP_018568449.1 uncharacterized protein LOC108908796 [Anoplophora glabripennis]	TRINITY_DN55975_c3_g2_i2: XP_018568449.1 uncharacterized protein LOC108908796 [Anoplophora glabripennis] ; TRINITY_DN55975_c3_g2_i1: XP_018568449.1 uncharacterized protein LOC108908796 [Anoplophora glabripennis] ;
TRINITY_DN69426_c0_g1	-9.49254	4.24907e-14	0.02	0	0.04	19.78	21.18	22.53	TRINITY_DN69426_c0_g1_i6: XP_023013866.1 chorion peroxidase isoform X1 [Leptinotarsa decemlineata] ; TRINITY_DN69426_c0_g1_i2: XP_023013866.1 chorion peroxidase isoform X1 [Leptinotarsa decemlineata] ; TRINITY_DN69426_c0_g1_i5: XP_023013866.1 chorion peroxidase isoform X1 [Leptinotarsa decemlineata] ; TRINITY_DN69426_c0_g1_i4: XP_023013866.1 chorion peroxidase isoform X1 [Leptinotarsa decemlineat…	TRINITY_DN69426_c0_g1_i2: XP_023013866.1 chorion peroxidase isoform X1 [Leptinotarsa decemlineata] ; TRINITY_DN69426_c0_g1_i5: XP_023013866.1 chorion peroxidase isoform X1 [Leptinotarsa decemlineata] ; TRINITY_DN69426_c0_g1_i1: KYB29080.1 Chorion peroxidase-like Protein [Tribolium castaneum] ; TRINITY_DN69426_c0_g1_i6: XP_023013866.1 chorion peroxidase isoform X1 [Leptinotarsa decemlineata] ; TRI…
TRINITY_DN16861_c0_g1	-13.8645	4.33561e-14	0	0	0	32.15	64.33	114.93
TRINITY_DN70040_c1_g1	-10.2931	4.712e-14	0.19	0.02	0.05	81.65	45.27	155.87	TRINITY_DN70040_c1_g1_i1: XP_023026079.1 prion-like-(Q/N-rich) domain-bearing protein 25 isoform X1 [Leptinotarsa decemlineata] ; TRINITY_DN70040_c1_g1_i4: XP_023026079.1 prion-like-(Q/N-rich) domain-bearing protein 25 isoform X1 [Leptinotarsa decemlineata] ; TRINITY_DN70040_c1_g1_i3: XP_023026079.1 prion-like-(Q/N-rich) domain-bearing protein 25 isoform X1 [Leptinotarsa decemlineata] ; TRINITY_D…	TRINITY_DN70040_c1_g1_i3: XP_023026079.1 prion-like-(Q/N-rich) domain-bearing protein 25 isoform X1 [Leptinotarsa decemlineata] ; TRINITY_DN70040_c1_g1_i4: XP_023026079.1 prion-like-(Q/N-rich) domain-bearing protein 25 isoform X1 [Leptinotarsa decemlineata] ; TRINITY_DN70040_c1_g1_i1: XP_023026079.1 prion-like-(Q/N-rich) domain-bearing protein 25 isoform X1 [Leptinotarsa decemlineata] ;
TRINITY_DN54476_c1_g1	13.6076	4.73953e-14	2.46	3.43	1.21	0	0	0
TRINITY_DN56475_c0_g1	12.9256	4.77615e-14	9.81	7.43	9.24	0	0	0
TRINITY_DN63807_c3_g1	10.9537	4.89478e-14	10.77	11	10	0.01	0.01	0	TRINITY_DN63807_c3_g1_i1: XP_019866022.1 PREDICTED: uncharacterized protein LOC109595165 isoform X1 [Aethina tumida]	TRINITY_DN63807_c3_g1_i1: XP_023028268.1 uncharacterized protein LOC111516334 [Leptinotarsa decemlineata] ;
TRINITY_DN52515_c4_g1	-14.1188	4.93271e-14	0	0	0	21.59	87.2	90.73	TRINITY_DN52515_c4_g1_i1: AMK38869.1 vitellogenin 1 [Colaphellus bowringi]	TRINITY_DN52515_c4_g1_i1: AMK38869.1 vitellogenin 1 [Colaphellus bowringi] ;
TRINITY_DN64861_c2_g5	12.2715	4.97099e-14	9.04	8.31	7.8	0	0.01	0	TRINITY_DN64861_c2_g5_i2: XP_023028244.1 coiled-coil domain-containing protein 96-like, partial [Leptinotarsa decemlineata] ; TRINITY_DN64861_c2_g5_i3: XP_023028244.1 coiled-coil domain-containing protein 96-like, partial [Leptinotarsa decemlineata] ; TRINITY_DN64861_c2_g5_i1: EZA55672.1 RNA-directed DNA polymerase from mobile element jockey [Ooceraea biroi]	TRINITY_DN64861_c2_g5_i2: XP_023028244.1 coiled-coil domain-containing protein 96-like, partial [Leptinotarsa decemlineata] ; TRINITY_DN64861_c2_g5_i3: XP_023028244.1 coiled-coil domain-containing protein 96-like, partial [Leptinotarsa decemlineata] ;
TRINITY_DN60582_c3_g1	12.5943	5.20343e-14	47.95	48.94	42.57	0	0	0
TRINITY_DN53306_c0_g1	12.9125	6.05288e-14	10.86	11.66	12.71	0	0	0	TRINITY_DN53306_c0_g1_i1: AEE61532.1 unknown [Dendroctonus ponderosae] ; TRINITY_DN53306_c0_g1_i3: AEE61532.1 unknown [Dendroctonus ponderosae] ; TRINITY_DN53306_c0_g1_i2: AEE61532.1 unknown [Dendroctonus ponderosae]	TRINITY_DN53306_c0_g1_i1: AEE61532.1 unknown [Dendroctonus ponderosae] ; TRINITY_DN53306_c0_g1_i3: AEE61532.1 unknown [Dendroctonus ponderosae] ; TRINITY_DN53306_c0_g1_i2: AEE61532.1 unknown [Dendroctonus ponderosae] ;
TRINITY_DN28303_c0_g1	12.2589	6.29915e-14	3.13	6.25	4.2	0	0	0
TRINITY_DN57442_c1_g2	-14.2727	6.66536e-14	0	0	0	66.18	42.09	113.06
TRINITY_DN45320_c0_g1	7.07283	7.00854e-14	3.62	4.2	3.11	0.05	0.02	0.02	TRINITY_DN45320_c0_g1_i2: XP_018576985.1 solute carrier family 26 member 10 isoform X2 [Anoplophora glabripennis] ; TRINITY_DN45320_c0_g1_i1: XP_018576985.1 solute carrier family 26 member 10 isoform X2 [Anoplophora glabripennis]	TRINITY_DN45320_c0_g1_i2: XP_023311065.1 solute carrier family 26 member 10 isoform X4 [Anoplophora glabripennis] ; TRINITY_DN45320_c0_g1_i1: XP_023311065.1 solute carrier family 26 member 10 isoform X4 [Anoplophora glabripennis] ;
TRINITY_DN53813_c2_g1	-13.4268	7.2532e-14	0	0	0	0	7.89	0.85
TRINITY_DN70482_c0_g1	5.79884	7.97435e-14	4.36	3.43	2.74	0.06	0.11	0.06	TRINITY_DN70482_c0_g1_i2: KYB26226.1 Coiled-coil domain-containing protein lobo-like Protein [Tribolium castaneum] ; TRINITY_DN70482_c0_g1_i1: XP_019772092.1 PREDICTED: dynein regulatory complex subunit 7 [Dendroctonus ponderosae] ; TRINITY_DN70482_c0_g1_i4: XP_019772092.1 PREDICTED: dynein regulatory complex subunit 7 [Dendroctonus ponderosae] ; TRINITY_DN70482_c0_g1_i3: XP_019772092.1 PREDICTED…	TRINITY_DN70482_c0_g1_i3: XP_019772092.1 PREDICTED: dynein regulatory complex subunit 7 [Dendroctonus ponderosae] ; TRINITY_DN70482_c0_g1_i4: KYB26226.1 Coiled-coil domain-containing protein lobo-like Protein [Tribolium castaneum] ; TRINITY_DN70482_c0_g1_i1: XP_019772092.1 PREDICTED: dynein regulatory complex subunit 7 [Dendroctonus ponderosae] ;
TRINITY_DN65541_c3_g1	-4.24064	8.20533e-14	1.78	1.3	0.83	26.29	36.77	13.75
TRINITY_DN64841_c0_g1	12.8871	9.20986e-14	20.22	19.64	23.75	0	0	0	TRINITY_DN64841_c0_g1_i1: EEZ97403.1 hypothetical protein TcasGA2_TC011232 [Tribolium castaneum] ; TRINITY_DN64841_c0_g1_i3: EEZ97403.1 hypothetical protein TcasGA2_TC011232 [Tribolium castaneum]	TRINITY_DN64841_c0_g1_i3: XP_019768742.1 PREDICTED: uncharacterized protein LOC109543453 [Dendroctonus ponderosae] ; TRINITY_DN64841_c0_g1_i1: XP_019768742.1 PREDICTED: uncharacterized protein LOC109543453 [Dendroctonus ponderosae] ;
TRINITY_DN57964_c6_g1	-11.8585	9.35689e-14	0	0.04	0	21.55	30.99	6.4	TRINITY_DN57964_c6_g1_i1: XP_018565741.1 vitellogenin-like [Anoplophora glabripennis]
TRINITY_DN69374_c0_g1	-7.99062	9.43578e-14	0.05	0	0.01	4.91	5.44	3.87	TRINITY_DN69374_c0_g1_i5: XP_018568697.2 nose resistant to fluoxetine protein 6-like [Anoplophora glabripennis] ; TRINITY_DN69374_c0_g1_i1: XP_018568697.2 nose resistant to fluoxetine protein 6-like [Anoplophora glabripennis] ; TRINITY_DN69374_c0_g1_i3: XP_018568697.2 nose resistant to fluoxetine protein 6-like [Anoplophora glabripennis] ; TRINITY_DN69374_c0_g1_i2: XP_018568697.2 nose resistant t…	TRINITY_DN69374_c0_g1_i1: XP_018568697.2 nose resistant to fluoxetine protein 6-like [Anoplophora glabripennis] ; TRINITY_DN69374_c0_g1_i3: XP_018568697.2 nose resistant to fluoxetine protein 6-like [Anoplophora glabripennis] ; TRINITY_DN69374_c0_g1_i4: XP_018568697.2 nose resistant to fluoxetine protein 6-like [Anoplophora glabripennis] ; TRINITY_DN69374_c0_g1_i6: XP_018568697.2 nose resistant t…
TRINITY_DN76696_c3_g1	11.7045	9.48913e-14	6.91	4.92	2.61	0	0	0	TRINITY_DN76696_c3_g1_i1: XP_019761332.1 PREDICTED: centrosome-associated protein CEP250-like [Dendroctonus ponderosae]	TRINITY_DN76696_c3_g1_i1: XP_023028950.1 uncharacterized protein LOC111517131, partial [Leptinotarsa decemlineata] ;
TRINITY_DN67088_c0_g3	-13.2137	9.62166e-14	0.01	0	0	40.64	24.71	52.13	TRINITY_DN67088_c0_g3_i2: XP_022916117.1 lipoprotein lipase-like [Onthophagus taurus] ; TRINITY_DN67088_c0_g3_i7: XP_015838835.1 PREDICTED: phospholipase A1-like isoform X1 [Tribolium castaneum] ; TRINITY_DN67088_c0_g3_i5: XP_022916117.1 lipoprotein lipase-like [Onthophagus taurus] ; TRINITY_DN67088_c0_g3_i3: XP_022916117.1 lipoprotein lipase-like [Onthophagus taurus] ; TRINITY_DN67088_c0_g3_i4: …	TRINITY_DN67088_c0_g3_i3: XP_022916117.1 lipoprotein lipase-like [Onthophagus taurus] ; TRINITY_DN67088_c0_g3_i4: XP_022916117.1 lipoprotein lipase-like [Onthophagus taurus] ; TRINITY_DN67088_c0_g3_i5: XP_022916117.1 lipoprotein lipase-like [Onthophagus taurus] ; TRINITY_DN67088_c0_g3_i2: XP_022916117.1 lipoprotein lipase-like [Onthophagus taurus] ; TRINITY_DN67088_c0_g3_i6: XP_022916117.1 lipopr…
TRINITY_DN49082_c1_g1	12.9462	9.65261e-14	154.23	150.82	190.36	0	0	0
TRINITY_DN71875_c1_g2	12.3053	9.97282e-14	8.4	8.18	6.9	0	0	0
TRINITY_DN42580_c0_g1	13.0577	1.0174e-13	1328.1	380.99	814.7	0	0	0
TRINITY_DN73522_c6_g1	12.0163	1.01875e-13	6.92	7.29	5.47	0	0	0	TRINITY_DN73522_c6_g1_i4: XP_018570368.1 tetratricopeptide repeat protein 25-like [Anoplophora glabripennis] ; TRINITY_DN73522_c6_g1_i6: XP_018570368.1 tetratricopeptide repeat protein 25-like [Anoplophora glabripennis] ; TRINITY_DN73522_c6_g1_i3: XP_018570368.1 tetratricopeptide repeat protein 25-like [Anoplophora glabripennis] ; TRINITY_DN73522_c6_g1_i7: XP_018570368.1 tetratricopeptide repeat …	TRINITY_DN73522_c6_g1_i7: XP_018570368.1 tetratricopeptide repeat protein 25-like [Anoplophora glabripennis] ; TRINITY_DN73522_c6_g1_i4: XP_018570368.1 tetratricopeptide repeat protein 25-like [Anoplophora glabripennis] ; TRINITY_DN73522_c6_g1_i8: XP_018570368.1 tetratricopeptide repeat protein 25-like [Anoplophora glabripennis] ; TRINITY_DN73522_c6_g1_i3: XP_018570368.1 tetratricopeptide repeat …
TRINITY_DN69961_c0_g2	-9.18384	1.02558e-13	0.01	0	0	2.82	2.62	2.23	TRINITY_DN69961_c0_g2_i6: XP_018569129.1 uncharacterized protein LOC108909304 isoform X1 [Anoplophora glabripennis] ; TRINITY_DN69961_c0_g2_i5: XP_018569129.1 uncharacterized protein LOC108909304 isoform X1 [Anoplophora glabripennis] ; TRINITY_DN69961_c0_g2_i3: XP_018569129.1 uncharacterized protein LOC108909304 isoform X1 [Anoplophora glabripennis]	TRINITY_DN69961_c0_g2_i3: XP_018569130.1 uncharacterized protein LOC108909304 isoform X2 [Anoplophora glabripennis] ; TRINITY_DN69961_c0_g2_i6: XP_018569130.1 uncharacterized protein LOC108909304 isoform X2 [Anoplophora glabripennis] ; TRINITY_DN69961_c0_g2_i5: XP_018569130.1 uncharacterized protein LOC108909304 isoform X2 [Anoplophora glabripennis] ;
TRINITY_DN45849_c10_g1	12.3878	1.04387e-13	127.37	153.41	121.88	0.03	0.05	0.11	TRINITY_DN45849_c10_g1_i1: XP_023310508.1 trypsin-2-like [Anoplophora glabripennis]	TRINITY_DN45849_c10_g1_i1: XP_012544501.1 serine protease 7 [Bombyx mori] ;
TRINITY_DN59085_c2_g1	12.3007	1.05096e-13	4.81	4.6	3.96	0	0	0	TRINITY_DN59085_c2_g1_i1: XP_019867973.1 PREDICTED: transcriptional protein SWT1 [Aethina tumida] ; TRINITY_DN59085_c2_g1_i2: XP_023012487.1 uncharacterized protein LOC111502609 isoform X1 [Leptinotarsa decemlineata]	TRINITY_DN59085_c2_g1_i2: XP_018572896.1 transcriptional protein SWT1 [Anoplophora glabripennis] ;
TRINITY_DN49522_c1_g1	-13.8717	1.07067e-13	0.03	0.07	0	342.29	1216.17	49.61	TRINITY_DN49522_c1_g1_i13: AMK38869.1 vitellogenin 1 [Colaphellus bowringi] ; TRINITY_DN49522_c1_g1_i12: AMK38870.1 vitellogenin 2, partial [Colaphellus bowringi] ; TRINITY_DN49522_c1_g1_i5: AMK38870.1 vitellogenin 2, partial [Colaphellus bowringi] ; TRINITY_DN49522_c1_g1_i1: AMK38869.1 vitellogenin 1 [Colaphellus bowringi] ; TRINITY_DN49522_c1_g1_i9: AMK38869.1 vitellogenin 1 [Colaphellus bowrin…	TRINITY_DN49522_c1_g1_i9: AMK38869.1 vitellogenin 1 [Colaphellus bowringi] ; TRINITY_DN49522_c1_g1_i5: AMK38870.1 vitellogenin 2, partial [Colaphellus bowringi] ; TRINITY_DN49522_c1_g1_i2: AMK38869.1 vitellogenin 1 [Colaphellus bowringi] ; TRINITY_DN49522_c1_g1_i8: AMK38870.1 vitellogenin 2, partial [Colaphellus bowringi] ; TRINITY_DN49522_c1_g1_i11: AMK38869.1 vitellogenin 1 [Colaphellus bowring…
TRINITY_DN64588_c2_g4	12.1495	1.1832e-13	7.27	6.96	6.59	0	0	0	TRINITY_DN64588_c2_g4_i1: XP_023028215.1 uncharacterized protein LOC111516270 [Leptinotarsa decemlineata] ; TRINITY_DN64588_c2_g4_i2: XP_023028215.1 uncharacterized protein LOC111516270 [Leptinotarsa decemlineata]	TRINITY_DN64588_c2_g4_i2: XP_023028215.1 uncharacterized protein LOC111516270 [Leptinotarsa decemlineata] ; TRINITY_DN64588_c2_g4_i1: XP_023028215.1 uncharacterized protein LOC111516270 [Leptinotarsa decemlineata] ;
TRINITY_DN52188_c1_g1	-8.57196	1.19002e-13	0.08	0.08	0.05	35.21	22.01	52.99	TRINITY_DN52188_c1_g1_i2: XP_018575803.1 serine/threonine-protein kinase Nek8-like [Anoplophora glabripennis] ; TRINITY_DN52188_c1_g1_i1: XP_018575803.1 serine/threonine-protein kinase Nek8-like [Anoplophora glabripennis] ; TRINITY_DN52188_c1_g1_i3: XP_018575803.1 serine/threonine-protein kinase Nek8-like [Anoplophora glabripennis]	TRINITY_DN52188_c1_g1_i2: XP_018575803.1 serine/threonine-protein kinase Nek8-like [Anoplophora glabripennis] ; TRINITY_DN52188_c1_g1_i1: XP_018575803.1 serine/threonine-protein kinase Nek8-like [Anoplophora glabripennis] ; TRINITY_DN52188_c1_g1_i3: XP_018575803.1 serine/threonine-protein kinase Nek8-like [Anoplophora glabripennis] ;
TRINITY_DN63905_c0_g1	9.25325	1.20182e-13	15.41	13.1	8.04	0.05	0	0.02
TRINITY_DN49212_c1_g1	-12.7565	1.23765e-13	0	0.04	0.01	115.48	294.68	26.92	TRINITY_DN49212_c1_g1_i1: AMK38869.1 vitellogenin 1 [Colaphellus bowringi] ; TRINITY_DN49212_c1_g1_i7: AMK38869.1 vitellogenin 1 [Colaphellus bowringi] ; TRINITY_DN49212_c1_g1_i3: AMK38869.1 vitellogenin 1 [Colaphellus bowringi] ; TRINITY_DN49212_c1_g1_i6: ANW09596.1 vitellogenin 1 [Monochamus alternatus] ; TRINITY_DN49212_c1_g1_i2: AMK38870.1 vitellogenin 2, partial [Colaphellus bowringi] ; TRIN…	TRINITY_DN49212_c1_g1_i1: AMK38870.1 vitellogenin 2, partial [Colaphellus bowringi] ; TRINITY_DN49212_c1_g1_i3: AMK38869.1 vitellogenin 1 [Colaphellus bowringi] ; TRINITY_DN49212_c1_g1_i4: AMK38869.1 vitellogenin 1 [Colaphellus bowringi] ; TRINITY_DN49212_c1_g1_i7: AMK38869.1 vitellogenin 1 [Colaphellus bowringi] ; TRINITY_DN49212_c1_g1_i5: AMK38870.1 vitellogenin 2, partial [Colaphellus bowringi…
TRINITY_DN65192_c2_g1	-7.24716	1.23765e-13	0.03	0.08	0.02	11.15	7.83	5.07	TRINITY_DN65192_c2_g1_i12: XP_012559873.1 PREDICTED: aldose 1-epimerase-like [Hydra vulgaris]
TRINITY_DN74944_c0_g4	12.5307	1.24504e-13	42.57	32.83	39.11	0	0	0
TRINITY_DN48244_c0_g1	11.933	1.26521e-13	9.92	8.46	7.09	0	0.01	0	TRINITY_DN48244_c0_g1_i3: XP_019769148.1 PREDICTED: phosphoglycerate kinase [Dendroctonus ponderosae] ; TRINITY_DN48244_c0_g1_i2: XP_019769148.1 PREDICTED: phosphoglycerate kinase [Dendroctonus ponderosae] ; TRINITY_DN48244_c0_g1_i1: XP_019769148.1 PREDICTED: phosphoglycerate kinase [Dendroctonus ponderosae]	TRINITY_DN48244_c0_g1_i3: XP_018574219.1 probable phosphoglycerate kinase [Anoplophora glabripennis] ; TRINITY_DN48244_c0_g1_i2: XP_018574219.1 probable phosphoglycerate kinase [Anoplophora glabripennis] ; TRINITY_DN48244_c0_g1_i1: XP_018574219.1 probable phosphoglycerate kinase [Anoplophora glabripennis] ;
TRINITY_DN69332_c0_g5	11.5846	1.29257e-13	38.47	31.51	15.8	0.04	0	0
TRINITY_DN61697_c0_g2	-12.0873	1.30244e-13	0	0	0	151.4	102.91	63.6	TRINITY_DN61697_c0_g2_i1: XP_021955657.1 lysosomal aspartic protease-like [Folsomia candida]	TRINITY_DN61697_c0_g2_i1: ODN03253.1 Lysosomal aspartic protease [Orchesella cincta] ;
TRINITY_DN65817_c2_g2	10.3068	1.3141e-13	21.17	19.48	16.87	0.01	0.01	0.05	TRINITY_DN65817_c2_g2_i1: XP_023312990.1 testis-specific serine/threonine-protein kinase 3-like [Anoplophora glabripennis] ; TRINITY_DN65817_c2_g2_i2: XP_023312990.1 testis-specific serine/threonine-protein kinase 3-like [Anoplophora glabripennis] ; TRINITY_DN65817_c2_g2_i3: ENN80185.1 hypothetical protein YQE_03381, partial [Dendroctonus ponderosae]	TRINITY_DN65817_c2_g2_i2: XP_023312990.1 testis-specific serine/threonine-protein kinase 3-like [Anoplophora glabripennis] ; TRINITY_DN65817_c2_g2_i1: XP_023312990.1 testis-specific serine/threonine-protein kinase 3-like [Anoplophora glabripennis] ; TRINITY_DN65817_c2_g2_i3: XP_023312990.1 testis-specific serine/threonine-protein kinase 3-like [Anoplophora glabripennis] ;
TRINITY_DN47360_c0_g1	8.05996	1.32921e-13	6.46	4.89	3.64	0.01	0.06	0.01	TRINITY_DN47360_c0_g1_i1: XP_023016452.1 coiled-coil domain-containing protein 65-like [Leptinotarsa decemlineata]	TRINITY_DN47360_c0_g1_i1: XP_018572752.2 coiled-coil domain-containing protein 65-like [Anoplophora glabripennis] ;
TRINITY_DN62310_c5_g1	13.1068	1.3722e-13	562.42	826.83	619.03	0	0.38	0
TRINITY_DN36545_c0_g1	12.1302	1.41303e-13	47.23	42.09	0.95	0	0	0
TRINITY_DN58833_c3_g1	10.2269	1.48083e-13	6.1	5.6	4.93	0.02	0	0	TRINITY_DN58833_c3_g1_i1: XP_023012491.1 uncharacterized protein LOC111502612 [Leptinotarsa decemlineata]	TRINITY_DN58833_c3_g1_i1: XP_023012491.1 uncharacterized protein LOC111502612 [Leptinotarsa decemlineata] ;
TRINITY_DN68221_c6_g2	12.8364	1.53162e-13	26.26	26.49	31.36	0	0	0	TRINITY_DN68221_c6_g2_i2: XP_023025185.1 purine nucleoside phosphorylase isoform X4 [Leptinotarsa decemlineata] ; TRINITY_DN68221_c6_g2_i3: XP_025833961.1 purine nucleoside phosphorylase-like, partial [Agrilus planipennis] ; TRINITY_DN68221_c6_g2_i1: XP_017552575.1 PREDICTED: purine nucleoside phosphorylase-like [Pygocentrus nattereri]	TRINITY_DN68221_c6_g2_i2: XP_023025185.1 purine nucleoside phosphorylase isoform X4 [Leptinotarsa decemlineata] ; TRINITY_DN68221_c6_g2_i3: XP_019866250.1 PREDICTED: purine nucleoside phosphorylase isoform X2 [Aethina tumida] ;
TRINITY_DN75476_c0_g1	13.4799	1.53269e-13	2.32	4.13	0.29	0	0	0
TRINITY_DN55416_c1_g1	-13.4598	1.55393e-13	0	0	0	0	0.12	3.41	TRINITY_DN55416_c1_g1_i2: ANW09596.1 vitellogenin 1 [Monochamus alternatus] ; TRINITY_DN55416_c1_g1_i3: ANW09596.1 vitellogenin 1 [Monochamus alternatus] ; TRINITY_DN55416_c1_g1_i1: XP_023017897.1 vitellogenin-like [Leptinotarsa decemlineata]	TRINITY_DN55416_c1_g1_i3: ANW09596.1 vitellogenin 1 [Monochamus alternatus] ; TRINITY_DN55416_c1_g1_i2: ANW09596.1 vitellogenin 1 [Monochamus alternatus] ; TRINITY_DN55416_c1_g1_i1: XP_023017897.1 vitellogenin-like [Leptinotarsa decemlineata] ;
TRINITY_DN69090_c7_g3	-7.82039	1.5577e-13	0.04	0.01	0.02	5.43	6.64	4.79	TRINITY_DN69090_c7_g3_i3: XP_018563495.2 uncharacterized protein LOC108905192 [Anoplophora glabripennis] ; TRINITY_DN69090_c7_g3_i1: XP_018563495.2 uncharacterized protein LOC108905192 [Anoplophora glabripennis]	TRINITY_DN69090_c7_g3_i1: XP_018563495.2 uncharacterized protein LOC108905192 [Anoplophora glabripennis] ; TRINITY_DN69090_c7_g3_i3: XP_018563495.2 uncharacterized protein LOC108905192 [Anoplophora glabripennis] ;
TRINITY_DN59466_c5_g2	11.3007	1.60423e-13	10.98	9.82	9.23	0	0	0.01	TRINITY_DN59466_c5_g2_i5: XP_023026822.1 cilia- and flagella-associated protein 157 [Leptinotarsa decemlineata] ; TRINITY_DN59466_c5_g2_i1: XP_023026822.1 cilia- and flagella-associated protein 157 [Leptinotarsa decemlineata] ; TRINITY_DN59466_c5_g2_i2: XP_023026822.1 cilia- and flagella-associated protein 157 [Leptinotarsa decemlineata] ; TRINITY_DN59466_c5_g2_i4: XP_023026822.1 cilia- and flage…	TRINITY_DN59466_c5_g2_i2: XP_023026822.1 cilia- and flagella-associated protein 157 [Leptinotarsa decemlineata] ; TRINITY_DN59466_c5_g2_i1: XP_023026822.1 cilia- and flagella-associated protein 157 [Leptinotarsa decemlineata] ; TRINITY_DN59466_c5_g2_i5: XP_023026822.1 cilia- and flagella-associated protein 157 [Leptinotarsa decemlineata] ; TRINITY_DN59466_c5_g2_i4: XP_023026822.1 cilia- and flage…
TRINITY_DN51881_c5_g1	7.68491	1.61063e-13	5.97	5.79	4.09	0.04	0.01	0.03	TRINITY_DN51881_c5_g1_i2: XP_023021555.1 tektin-1 [Leptinotarsa decemlineata] ; TRINITY_DN51881_c5_g1_i1: XP_023021555.1 tektin-1 [Leptinotarsa decemlineata]	TRINITY_DN51881_c5_g1_i1: XP_023021555.1 tektin-1 [Leptinotarsa decemlineata] ; TRINITY_DN51881_c5_g1_i2: XP_023021555.1 tektin-1 [Leptinotarsa decemlineata] ;
TRINITY_DN65675_c1_g2	-12.5319	1.61834e-13	0	0	0	199.89	171.46	202.09	TRINITY_DN65675_c1_g2_i2: XP_023313099.1 protein giant-like [Anoplophora glabripennis] ; TRINITY_DN65675_c1_g2_i1: XP_023026063.1 cell death specification protein 2-like isoform X1 [Leptinotarsa decemlineata]	TRINITY_DN65675_c1_g2_i1: XP_023026063.1 cell death specification protein 2-like isoform X1 [Leptinotarsa decemlineata] ;
TRINITY_DN64412_c0_g1	10.6198	1.65387e-13	4.88	4.16	3.61	0	0	0	TRINITY_DN64412_c0_g1_i1: XP_023015174.1 MAP/microtubule affinity-regulating kinase 4-like, partial [Leptinotarsa decemlineata]	TRINITY_DN64412_c0_g1_i1: XP_023015174.1 MAP/microtubule affinity-regulating kinase 4-like, partial [Leptinotarsa decemlineata] ;
TRINITY_DN47875_c2_g2	10.2001	1.67715e-13	11.1	11.43	9.61	0.03	0	0	TRINITY_DN47875_c2_g2_i1: XP_967107.1 PREDICTED: tektin-2 [Tribolium castaneum]	TRINITY_DN47875_c2_g2_i1: XP_018575761.1 tektin-B1 [Anoplophora glabripennis] ;
TRINITY_DN65940_c1_g1	12.7103	1.72455e-13	16.99	20.15	20.8	0	0	0	TRINITY_DN65940_c1_g1_i3: XP_022908043.1 keratin-associated protein 16-1-like isoform X1 [Onthophagus taurus]
TRINITY_DN66026_c1_g1	-8.31941	1.73608e-13	0.04	0.02	0.03	7.09	6.76	13.95	TRINITY_DN66026_c1_g1_i3: XP_023022151.1 probable cytochrome P450 12a5, mitochondrial [Leptinotarsa decemlineata] ; TRINITY_DN66026_c1_g1_i1: XP_023022151.1 probable cytochrome P450 12a5, mitochondrial [Leptinotarsa decemlineata]	TRINITY_DN66026_c1_g1_i3: XP_023022151.1 probable cytochrome P450 12a5, mitochondrial [Leptinotarsa decemlineata] ; TRINITY_DN66026_c1_g1_i1: XP_023022151.1 probable cytochrome P450 12a5, mitochondrial [Leptinotarsa decemlineata] ;
TRINITY_DN71339_c1_g2	11.9025	1.81526e-13	45.21	48.3	29.6	0	0	0
TRINITY_DN51906_c0_g1	9.6183	1.85286e-13	9.16	8.95	9.23	0.01	0	0.04	TRINITY_DN51906_c0_g1_i2: XP_018574512.1 uncharacterized protein LOC108913444 isoform X1 [Anoplophora glabripennis] ; TRINITY_DN51906_c0_g1_i1: XP_018574512.1 uncharacterized protein LOC108913444 isoform X1 [Anoplophora glabripennis] ; TRINITY_DN51906_c0_g1_i4: XP_018574512.1 uncharacterized protein LOC108913444 isoform X1 [Anoplophora glabripennis]	TRINITY_DN51906_c0_g1_i2: XP_018574512.1 uncharacterized protein LOC108913444 isoform X1 [Anoplophora glabripennis] ; TRINITY_DN51906_c0_g1_i1: XP_018574512.1 uncharacterized protein LOC108913444 isoform X1 [Anoplophora glabripennis] ;
TRINITY_DN69461_c3_g2	9.19631	1.94122e-13	1.52	1.25	0.82	0	0	0	TRINITY_DN69461_c3_g2_i2: XP_023021829.1 uncharacterized protein LOC111510172 [Leptinotarsa decemlineata] ; TRINITY_DN69461_c3_g2_i3: XP_023021829.1 uncharacterized protein LOC111510172 [Leptinotarsa decemlineata]	TRINITY_DN69461_c3_g2_i2: XP_023021829.1 uncharacterized protein LOC111510172 [Leptinotarsa decemlineata] ; TRINITY_DN69461_c3_g2_i3: XP_023021829.1 uncharacterized protein LOC111510172 [Leptinotarsa decemlineata] ;
TRINITY_DN67102_c1_g2	12.5204	1.95531e-13	15.12	18.58	20.26	0.01	0	0	TRINITY_DN67102_c1_g2_i2: XP_023030139.1 centrosomal protein of 135 kDa, partial [Leptinotarsa decemlineata] ; TRINITY_DN67102_c1_g2_i5: XP_023030139.1 centrosomal protein of 135 kDa, partial [Leptinotarsa decemlineata] ; TRINITY_DN67102_c1_g2_i1: XP_023030139.1 centrosomal protein of 135 kDa, partial [Leptinotarsa decemlineata] ; TRINITY_DN67102_c1_g2_i4: XP_023030139.1 centrosomal protein of 13…	TRINITY_DN67102_c1_g2_i2: XP_018573726.1 centrosomal protein of 135 kDa, partial [Anoplophora glabripennis] ; TRINITY_DN67102_c1_g2_i5: XP_018573726.1 centrosomal protein of 135 kDa, partial [Anoplophora glabripennis] ; TRINITY_DN67102_c1_g2_i4: XP_018573726.1 centrosomal protein of 135 kDa, partial [Anoplophora glabripennis] ; TRINITY_DN67102_c1_g2_i1: XP_018573726.1 centrosomal protein of 135 k…
TRINITY_DN46693_c6_g1	12.8948	1.96415e-13	1.15	2.63	0.72	0	0	0
TRINITY_DN75739_c4_g4	10.4727	1.97376e-13	8.57	7.25	4.19	0	0.02	0	TRINITY_DN75739_c4_g4_i1: XP_023310426.1 uncharacterized protein LOC111691585 [Anoplophora glabripennis] ; TRINITY_DN75739_c4_g4_i3: XP_023021637.1 uncharacterized protein LOC111510012 [Leptinotarsa decemlineata] ; TRINITY_DN75739_c4_g4_i2: XP_023310426.1 uncharacterized protein LOC111691585 [Anoplophora glabripennis]	TRINITY_DN75739_c4_g4_i2: XP_023021637.1 uncharacterized protein LOC111510012 [Leptinotarsa decemlineata] ; TRINITY_DN75739_c4_g4_i3: XP_023021637.1 uncharacterized protein LOC111510012 [Leptinotarsa decemlineata] ; TRINITY_DN75739_c4_g4_i1: XP_023021637.1 uncharacterized protein LOC111510012 [Leptinotarsa decemlineata] ;
TRINITY_DN66523_c3_g4	12.0295	2.00572e-13	58.17	52.02	42.86	0	0	0
TRINITY_DN59043_c0_g2	12.7968	2.17801e-13	36.5	41.05	50.04	0	0	0	TRINITY_DN59043_c0_g2_i1: XP_023028545.1 uncharacterized protein LOC111516633 [Leptinotarsa decemlineata]	TRINITY_DN59043_c0_g2_i1: XP_018572836.1 uncharacterized protein LOC108912149 [Anoplophora glabripennis] ;
TRINITY_DN51577_c3_g2	-14.7775	2.35207e-13	0	0	0	149.86	120.7	441.33	TRINITY_DN51577_c3_g2_i2: XP_014473460.1 PREDICTED: inducible metalloproteinase inhibitor protein-like [Dinoponera quadriceps] ; TRINITY_DN51577_c3_g2_i1: XP_014473460.1 PREDICTED: inducible metalloproteinase inhibitor protein-like [Dinoponera quadriceps]
TRINITY_DN65323_c0_g2	11.9118	2.36083e-13	27.93	32.1	23.49	0	0.03	0	TRINITY_DN65323_c0_g2_i2: XP_023018435.1 cilia- and flagella-associated protein 20-like [Leptinotarsa decemlineata] ; TRINITY_DN65323_c0_g2_i1: XP_023018435.1 cilia- and flagella-associated protein 20-like [Leptinotarsa decemlineata]	TRINITY_DN65323_c0_g2_i2: XP_023018435.1 cilia- and flagella-associated protein 20-like [Leptinotarsa decemlineata] ; TRINITY_DN65323_c0_g2_i1: XP_023018435.1 cilia- and flagella-associated protein 20-like [Leptinotarsa decemlineata] ;
TRINITY_DN51189_c1_g1	-13.2098	2.48619e-13	0	0	0	6.99	5.67	9.16	TRINITY_DN51189_c1_g1_i1: XP_023026810.1 homeobox protein Hox-C4-like [Leptinotarsa decemlineata] ; TRINITY_DN51189_c1_g1_i3: XP_023026810.1 homeobox protein Hox-C4-like [Leptinotarsa decemlineata] ; TRINITY_DN51189_c1_g1_i2: XP_023026810.1 homeobox protein Hox-C4-like [Leptinotarsa decemlineata]	TRINITY_DN51189_c1_g1_i1: XP_023026810.1 homeobox protein Hox-C4-like [Leptinotarsa decemlineata] ; TRINITY_DN51189_c1_g1_i2: XP_023026810.1 homeobox protein Hox-C4-like [Leptinotarsa decemlineata] ; TRINITY_DN51189_c1_g1_i3: XP_023026810.1 homeobox protein Hox-C4-like [Leptinotarsa decemlineata] ;
TRINITY_DN69344_c0_g1	7.96841	2.72117e-13	341.72	299.57	248.6	3.3	0.63	0.55	TRINITY_DN69344_c0_g1_i2: WP_020370834.1 type I glyceraldehyde-3-phosphate dehydrogenase [Chlamydia ibidis] ; TRINITY_DN69344_c0_g1_i1: XP_017768381.1 PREDICTED: glyceraldehyde-3-phosphate dehydrogenase 2 [Nicrophorus vespilloides] ; TRINITY_DN69344_c0_g1_i3: AZB71371.1 type I glyceraldehyde-3-phosphate dehydrogenase [Synechococcus elongatus PCC 11801]	TRINITY_DN69344_c0_g1_i1: XP_017768381.1 PREDICTED: glyceraldehyde-3-phosphate dehydrogenase 2 [Nicrophorus vespilloides] ; TRINITY_DN69344_c0_g1_i2: XP_017768381.1 PREDICTED: glyceraldehyde-3-phosphate dehydrogenase 2 [Nicrophorus vespilloides] ;
TRINITY_DN58688_c1_g4	12.223	2.76375e-13	62.24	62.61	55.15	0	0	0
TRINITY_DN445_c0_g1	12.5662	2.7754e-13	10.37	12.06	12.4	0	0	0	TRINITY_DN445_c0_g1_i1: XP_023030056.1 uncharacterized protein LOC111517985 [Leptinotarsa decemlineata]	TRINITY_DN445_c0_g1_i1: XP_023030056.1 uncharacterized protein LOC111517985 [Leptinotarsa decemlineata] ;
TRINITY_DN62913_c1_g1	12.4338	2.79548e-13	7.82	7.06	7.49	0	0	0	TRINITY_DN62913_c1_g1_i6: ERL90907.1 hypothetical protein D910_08252 [Dendroctonus ponderosae] ; TRINITY_DN62913_c1_g1_i3: ERL90907.1 hypothetical protein D910_08252 [Dendroctonus ponderosae] ; TRINITY_DN62913_c1_g1_i4: XP_019767528.1 PREDICTED: uncharacterized protein LOC109542659 isoform X1 [Dendroctonus ponderosae]	TRINITY_DN62913_c1_g1_i6: ERL90907.1 hypothetical protein D910_08252 [Dendroctonus ponderosae] ; TRINITY_DN62913_c1_g1_i3: ERL90907.1 hypothetical protein D910_08252 [Dendroctonus ponderosae] ; TRINITY_DN62913_c1_g1_i4: ENN72773.1 hypothetical protein YQE_10578, partial [Dendroctonus ponderosae] ;
TRINITY_DN46707_c0_g1	11.4711	2.80101e-13	1088.57	1769.66	1429.14	0.13	0	0
TRINITY_DN77376_c5_g1	8.06435	2.90455e-13	6.37	7.84	10.01	0.04	0.01	0.03	TRINITY_DN77376_c5_g1_i1: XP_023310644.1 uncharacterized protein LOC108909324 [Anoplophora glabripennis]	TRINITY_DN77376_c5_g1_i1: XP_023310644.1 uncharacterized protein LOC108909324 [Anoplophora glabripennis] ;
TRINITY_DN53885_c0_g1	12.4032	2.94159e-13	7.89	7.69	8.46	0	0	0	TRINITY_DN53885_c0_g1_i1: XP_018567219.2 centrosomin isoform X4 [Anoplophora glabripennis] ; TRINITY_DN53885_c0_g1_i2: XP_018567219.2 centrosomin isoform X4 [Anoplophora glabripennis]	TRINITY_DN53885_c0_g1_i2: XP_023028459.1 LOW QUALITY PROTEIN: centrosomin-like [Leptinotarsa decemlineata] ; TRINITY_DN53885_c0_g1_i1: XP_023028459.1 LOW QUALITY PROTEIN: centrosomin-like [Leptinotarsa decemlineata] ;
TRINITY_DN62765_c1_g1	12.2658	3.02588e-13	57.56	71.2	62.39	0	0	0.05	TRINITY_DN62765_c1_g1_i2: XP_023014951.1 uncharacterized protein LOC111504583 isoform X1 [Leptinotarsa decemlineata] ; TRINITY_DN62765_c1_g1_i3: XP_018575818.1 uncharacterized protein LOC108914473 [Anoplophora glabripennis] ; TRINITY_DN62765_c1_g1_i1: XP_018575818.1 uncharacterized protein LOC108914473 [Anoplophora glabripennis]	TRINITY_DN62765_c1_g1_i3: XP_018575818.1 uncharacterized protein LOC108914473 [Anoplophora glabripennis] ; TRINITY_DN62765_c1_g1_i2: XP_018575818.1 uncharacterized protein LOC108914473 [Anoplophora glabripennis] ;
TRINITY_DN58498_c1_g1	-12.9808	3.02711e-13	0.02	0	0.04	140.81	660.47	11.94	TRINITY_DN58498_c1_g1_i1: AMK38870.1 vitellogenin 2, partial [Colaphellus bowringi]	TRINITY_DN58498_c1_g1_i1: ANW09596.1 vitellogenin 1 [Monochamus alternatus] ;
TRINITY_DN52678_c6_g2	12.2332	3.07886e-13	145.48	182.51	150.78	0	0	0
TRINITY_DN46488_c11_g1	13.4889	3.08051e-13	24.43	28.85	46.37	0	0	0
TRINITY_DN8784_c0_g1	12.9921	3.15746e-13	1414.16	1610.25	1321.69	0.06	0	0.07
TRINITY_DN28818_c6_g2	13.0851	3.25301e-13	167.15	195.47	229.87	0	0	0
TRINITY_DN49397_c0_g1	11.8849	3.30431e-13	4.77	5.16	3.52	0	0	0	TRINITY_DN49397_c0_g1_i1: XP_018574944.1 probable citrate synthase 2, mitochondrial [Anoplophora glabripennis]	TRINITY_DN49397_c0_g1_i1: XP_018574944.1 probable citrate synthase 2, mitochondrial [Anoplophora glabripennis] ;
TRINITY_DN57428_c5_g1	12.3044	3.34698e-13	6.68	6.5	6.26	0	0	0	TRINITY_DN57428_c5_g1_i1: XP_023029673.1 coiled-coil domain-containing protein 113 [Leptinotarsa decemlineata] ; TRINITY_DN57428_c5_g1_i4: XP_023029673.1 coiled-coil domain-containing protein 113 [Leptinotarsa decemlineata] ; TRINITY_DN57428_c5_g1_i3: XP_023029673.1 coiled-coil domain-containing protein 113 [Leptinotarsa decemlineata]	TRINITY_DN57428_c5_g1_i4: XP_023029673.1 coiled-coil domain-containing protein 113 [Leptinotarsa decemlineata] ; TRINITY_DN57428_c5_g1_i3: XP_023029673.1 coiled-coil domain-containing protein 113 [Leptinotarsa decemlineata] ; TRINITY_DN57428_c5_g1_i1: XP_023029673.1 coiled-coil domain-containing protein 113 [Leptinotarsa decemlineata] ;
TRINITY_DN49774_c0_g1	12.1923	3.49131e-13	7.09	7.48	6.5	0	0	0	TRINITY_DN49774_c0_g1_i1: XP_023026040.1 testis-specific serine/threonine-protein kinase 2-like [Leptinotarsa decemlineata] ; TRINITY_DN49774_c0_g1_i2: XP_023026040.1 testis-specific serine/threonine-protein kinase 2-like [Leptinotarsa decemlineata]	TRINITY_DN49774_c0_g1_i1: XP_023026040.1 testis-specific serine/threonine-protein kinase 2-like [Leptinotarsa decemlineata] ; TRINITY_DN49774_c0_g1_i2: XP_023026040.1 testis-specific serine/threonine-protein kinase 2-like [Leptinotarsa decemlineata] ;
TRINITY_DN57824_c5_g1	8.64852	3.51166e-13	10.73	13.4	19.15	0.07	0.02	0.04	TRINITY_DN57824_c5_g1_i3: XP_019867524.1 PREDICTED: NEDD8-like [Aethina tumida] ; TRINITY_DN57824_c5_g1_i1: XP_019867524.1 PREDICTED: NEDD8-like [Aethina tumida] ; TRINITY_DN57824_c5_g1_i2: XP_019867524.1 PREDICTED: NEDD8-like [Aethina tumida]
TRINITY_DN59078_c1_g1	11.8321	3.60825e-13	22.65	20.74	19.69	0.03	0	0	TRINITY_DN59078_c1_g1_i2: XP_008198543.1 PREDICTED: coiled-coil domain-containing protein 34 [Tribolium castaneum] ; TRINITY_DN59078_c1_g1_i1: XP_023311121.1 histone-lysine N-methyltransferase, H3 lysine-79 specific-like [Anoplophora glabripennis] ; TRINITY_DN59078_c1_g1_i3: XP_022917716.1 SUN domain-containing protein 2-like [Onthophagus taurus]	TRINITY_DN59078_c1_g1_i2: XP_023311121.1 histone-lysine N-methyltransferase, H3 lysine-79 specific-like [Anoplophora glabripennis] ; TRINITY_DN59078_c1_g1_i1: XP_023311121.1 histone-lysine N-methyltransferase, H3 lysine-79 specific-like [Anoplophora glabripennis] ;
TRINITY_DN48685_c0_g1	8.30575	3.66432e-13	3.62	4.62	2.45	0.02	0.01	0.01	TRINITY_DN48685_c0_g1_i3: XP_023029041.1 forkhead box protein N4-like isoform X1 [Leptinotarsa decemlineata] ; TRINITY_DN48685_c0_g1_i2: XP_023029042.1 forkhead box protein N4-like isoform X2 [Leptinotarsa decemlineata]	TRINITY_DN48685_c0_g1_i2: XP_023029042.1 forkhead box protein N4-like isoform X2 [Leptinotarsa decemlineata] ; TRINITY_DN48685_c0_g1_i3: XP_023029041.1 forkhead box protein N4-like isoform X1 [Leptinotarsa decemlineata] ;
TRINITY_DN31833_c0_g1	14.1223	3.75259e-13	27.21	21.98	74.14	0	0	0
TRINITY_DN57135_c0_g1	9.95087	4.09191e-13	5.49	6.52	6.15	0.01	0.01	0	TRINITY_DN57135_c0_g1_i2: XP_023025236.1 putative inorganic phosphate cotransporter [Leptinotarsa decemlineata] ; TRINITY_DN57135_c0_g1_i1: XP_023025236.1 putative inorganic phosphate cotransporter [Leptinotarsa decemlineata]	TRINITY_DN57135_c0_g1_i2: XP_023025236.1 putative inorganic phosphate cotransporter [Leptinotarsa decemlineata] ; TRINITY_DN57135_c0_g1_i1: XP_023025236.1 putative inorganic phosphate cotransporter [Leptinotarsa decemlineata] ;
TRINITY_DN66976_c0_g2	-10.5945	4.30701e-13	0	0	0	10.59	12.17	7.45
TRINITY_DN71339_c1_g1	11.6775	4.34885e-13	29	24.38	17.85	0	0	0
TRINITY_DN47629_c1_g1	-12.0133	4.44057e-13	0	0	0	70.63	38.46	18.39
TRINITY_DN64256_c0_g2	-7.21814	4.48792e-13	0.34	0.25	0.38	51.9	39.76	66.01	TRINITY_DN64256_c0_g2_i1: XP_023023156.1 facilitated trehalose transporter Tret1-like [Leptinotarsa decemlineata] ; TRINITY_DN64256_c0_g2_i2: XP_023023156.1 facilitated trehalose transporter Tret1-like [Leptinotarsa decemlineata]	TRINITY_DN64256_c0_g2_i2: XP_023023156.1 facilitated trehalose transporter Tret1-like [Leptinotarsa decemlineata] ; TRINITY_DN64256_c0_g2_i1: XP_023023156.1 facilitated trehalose transporter Tret1-like [Leptinotarsa decemlineata] ;
TRINITY_DN68290_c0_g1	8.65651	4.82779e-13	9.42	7.62	5.93	0.01	0.09	0.01	TRINITY_DN68290_c0_g1_i5: XP_023021607.1 tubulin polyglutamylase ttll6-like [Leptinotarsa decemlineata] ; TRINITY_DN68290_c0_g1_i1: XP_023021607.1 tubulin polyglutamylase ttll6-like [Leptinotarsa decemlineata] ; TRINITY_DN68290_c0_g1_i4: XP_023021607.1 tubulin polyglutamylase ttll6-like [Leptinotarsa decemlineata] ; TRINITY_DN68290_c0_g1_i2: XP_023021607.1 tubulin polyglutamylase ttll6-like [Lept…	TRINITY_DN68290_c0_g1_i1: XP_023021607.1 tubulin polyglutamylase ttll6-like [Leptinotarsa decemlineata] ; TRINITY_DN68290_c0_g1_i5: XP_023021607.1 tubulin polyglutamylase ttll6-like [Leptinotarsa decemlineata] ; TRINITY_DN68290_c0_g1_i4: XP_018568824.1 tubulin polyglutamylase ttll6-like [Anoplophora glabripennis] ; TRINITY_DN68290_c0_g1_i2: XP_023021607.1 tubulin polyglutamylase ttll6-like [Lepti…
TRINITY_DN46896_c0_g2	12.4781	4.83084e-13	152.11	162.88	175.07	0	0	0
TRINITY_DN70023_c3_g1	7.01611	4.88996e-13	20.97	28.56	36.33	0.39	0.41	0.37	TRINITY_DN70023_c3_g1_i7: AIY68352.1 esterase [Leptinotarsa decemlineata] ; TRINITY_DN70023_c3_g1_i8: AIY68352.1 esterase [Leptinotarsa decemlineata] ; TRINITY_DN70023_c3_g1_i4: XP_023028133.1 venom carboxylesterase-6-like [Leptinotarsa decemlineata] ; TRINITY_DN70023_c3_g1_i1: XP_023024106.1 uncharacterized protein LOC111512244 [Leptinotarsa decemlineata] ; TRINITY_DN70023_c3_g1_i2: XP_023024106…	TRINITY_DN70023_c3_g1_i9: AIY68352.1 esterase [Leptinotarsa decemlineata] ; TRINITY_DN70023_c3_g1_i4: XP_023028133.1 venom carboxylesterase-6-like [Leptinotarsa decemlineata] ; TRINITY_DN70023_c3_g1_i7: AIY68352.1 esterase [Leptinotarsa decemlineata] ; TRINITY_DN70023_c3_g1_i2: XP_023024106.1 uncharacterized protein LOC111512244 [Leptinotarsa decemlineata] ; TRINITY_DN70023_c3_g1_i8: AIY68352.1 e…
TRINITY_DN55501_c0_g2	12.7415	5.10586e-13	17.51	23.67	26.22	0	0	0	TRINITY_DN55501_c0_g2_i2: XP_023023332.1 THAP domain-containing protein 4-like [Leptinotarsa decemlineata] ; TRINITY_DN55501_c0_g2_i1: XP_023023332.1 THAP domain-containing protein 4-like [Leptinotarsa decemlineata]	TRINITY_DN55501_c0_g2_i2: XP_023023332.1 THAP domain-containing protein 4-like [Leptinotarsa decemlineata] ; TRINITY_DN55501_c0_g2_i1: XP_023023332.1 THAP domain-containing protein 4-like [Leptinotarsa decemlineata] ;
TRINITY_DN64883_c0_g1	6.22856	5.24637e-13	5.33	5.07	3.43	0.09	0.05	0.06	TRINITY_DN64883_c0_g1_i2: XP_019764564.1 PREDICTED: cilia- and flagella-associated protein 53-like [Dendroctonus ponderosae] ; TRINITY_DN64883_c0_g1_i5: XP_019764564.1 PREDICTED: cilia- and flagella-associated protein 53-like [Dendroctonus ponderosae]	TRINITY_DN64883_c0_g1_i5: ENN74601.1 hypothetical protein YQE_08722, partial [Dendroctonus ponderosae] ; TRINITY_DN64883_c0_g1_i2: ENN74601.1 hypothetical protein YQE_08722, partial [Dendroctonus ponderosae] ;
TRINITY_DN42836_c0_g1	12.4718	5.28094e-13	17.72	19.44	20.35	0	0	0	TRINITY_DN42836_c0_g1_i1: XP_018568289.1 uncharacterized protein LOC108908662 [Anoplophora glabripennis]	TRINITY_DN42836_c0_g1_i1: KYB27924.1 hypothetical protein TcasGA2_TC032800 [Tribolium castaneum] ;
TRINITY_DN63738_c0_g1	11.8138	5.28904e-13	24.24	24.37	23.78	0	0	0.02	TRINITY_DN63738_c0_g1_i5: XP_018579115.1 uncharacterized protein LOC108917139 [Anoplophora glabripennis] ; TRINITY_DN63738_c0_g1_i4: XP_018579115.1 uncharacterized protein LOC108917139 [Anoplophora glabripennis] ; TRINITY_DN63738_c0_g1_i1: XP_018579115.1 uncharacterized protein LOC108917139 [Anoplophora glabripennis] ; TRINITY_DN63738_c0_g1_i6: XP_023013446.1 uncharacterized protein LOC111503386 …	TRINITY_DN63738_c0_g1_i1: XP_018579115.1 uncharacterized protein LOC108917139 [Anoplophora glabripennis] ; TRINITY_DN63738_c0_g1_i6: XP_018579115.1 uncharacterized protein LOC108917139 [Anoplophora glabripennis] ; TRINITY_DN63738_c0_g1_i4: XP_018579115.1 uncharacterized protein LOC108917139 [Anoplophora glabripennis] ;
TRINITY_DN64817_c0_g1	11.8155	5.43287e-13	88.11	70.29	62.74	0.07	0	0	TRINITY_DN64817_c0_g1_i2: XP_008197382.1 PREDICTED: protamine [Tribolium castaneum] ; TRINITY_DN64817_c0_g1_i1: XP_008197382.1 PREDICTED: protamine [Tribolium castaneum] ; TRINITY_DN64817_c0_g1_i3: XP_008197382.1 PREDICTED: protamine [Tribolium castaneum]
TRINITY_DN49463_c6_g1	12.7541	5.5391e-13	306.43	439.76	422.48	0	0.1	0.08
TRINITY_DN75793_c1_g2	-7.34266	5.6836e-13	0.07	0.07	0.02	10.83	6.85	4.68
TRINITY_DN68634_c0_g1	11.5559	5.79165e-13	4.83	3.83	2.43	0	0	0	TRINITY_DN68634_c0_g1_i4: XP_023025061.1 IQ and AAA domain-containing protein 1-like isoform X1 [Leptinotarsa decemlineata] ; TRINITY_DN68634_c0_g1_i1: XP_023025061.1 IQ and AAA domain-containing protein 1-like isoform X1 [Leptinotarsa decemlineata]	TRINITY_DN68634_c0_g1_i1: XP_023025061.1 IQ and AAA domain-containing protein 1-like isoform X1 [Leptinotarsa decemlineata] ; TRINITY_DN68634_c0_g1_i4: XP_023025061.1 IQ and AAA domain-containing protein 1-like isoform X1 [Leptinotarsa decemlineata] ;
TRINITY_DN54000_c1_g2	7.75174	5.9723e-13	33.87	32.86	4.32	0.09	0.22	0.03
TRINITY_DN50318_c6_g2	10.4188	6.05659e-13	215.97	241.85	246.87	0.05	0	0.19
TRINITY_DN58531_c1_g2	-12.7455	6.17955e-13	0	0	0	8.03	19.05	2.03
TRINITY_DN46397_c0_g1	-13.7403	6.21468e-13	0	0	0	36.18	22.08	61.79	TRINITY_DN46397_c0_g1_i1: XP_019768980.1 PREDICTED: small nuclear ribonucleoprotein F [Dendroctonus ponderosae] ; TRINITY_DN46397_c0_g1_i2: XP_019768980.1 PREDICTED: small nuclear ribonucleoprotein F [Dendroctonus ponderosae] ; TRINITY_DN46397_c0_g1_i3: XP_019768980.1 PREDICTED: small nuclear ribonucleoprotein F [Dendroctonus ponderosae]	TRINITY_DN46397_c0_g1_i2: ENN71952.1 hypothetical protein YQE_11386, partial [Dendroctonus ponderosae] ; TRINITY_DN46397_c0_g1_i1: ENN71952.1 hypothetical protein YQE_11386, partial [Dendroctonus ponderosae] ; TRINITY_DN46397_c0_g1_i3: ENN71952.1 hypothetical protein YQE_11386, partial [Dendroctonus ponderosae] ;
TRINITY_DN63720_c0_g2	8.36744	6.25115e-13	9.02	11.54	13.45	0.05	0.06	0.02	TRINITY_DN63720_c0_g2_i1: XP_018566490.1 lipopolysaccharide-induced tumor necrosis factor-alpha factor homolog [Anoplophora glabripennis] ; TRINITY_DN63720_c0_g2_i2: XP_023024470.1 uncharacterized protein LOC111512563 [Leptinotarsa decemlineata]	TRINITY_DN63720_c0_g2_i2: XP_023024470.1 uncharacterized protein LOC111512563 [Leptinotarsa decemlineata] ;
TRINITY_DN72700_c1_g1	11.9	6.82244e-13	4.66	3.94	3.48	0	0	0	TRINITY_DN72700_c1_g1_i2: XP_023030052.1 uncharacterized protein LOC111517982 [Leptinotarsa decemlineata] ; TRINITY_DN72700_c1_g1_i1: XP_023030052.1 uncharacterized protein LOC111517982 [Leptinotarsa decemlineata]	TRINITY_DN72700_c1_g1_i1: XP_023030052.1 uncharacterized protein LOC111517982 [Leptinotarsa decemlineata] ; TRINITY_DN72700_c1_g1_i2: XP_023030052.1 uncharacterized protein LOC111517982 [Leptinotarsa decemlineata] ;
TRINITY_DN71339_c1_g4	11.5657	7.01825e-13	47.52	39.72	26.46	0	0	0
TRINITY_DN49449_c0_g1	6.96669	7.02736e-13	4.39	3.25	2.56	0.01	0.06	0.03	TRINITY_DN49449_c0_g1_i1: XP_023022420.1 ammonium transporter 2-like [Leptinotarsa decemlineata] ; TRINITY_DN49449_c0_g1_i2: XP_023022420.1 ammonium transporter 2-like [Leptinotarsa decemlineata] ; TRINITY_DN49449_c0_g1_i3: XP_023022420.1 ammonium transporter 2-like [Leptinotarsa decemlineata]	TRINITY_DN49449_c0_g1_i1: XP_023022420.1 ammonium transporter 2-like [Leptinotarsa decemlineata] ; TRINITY_DN49449_c0_g1_i3: XP_023022420.1 ammonium transporter 2-like [Leptinotarsa decemlineata] ; TRINITY_DN49449_c0_g1_i2: XP_023022420.1 ammonium transporter 2-like [Leptinotarsa decemlineata] ;
TRINITY_DN52414_c11_g1	9.89937	7.02811e-13	1	781.18	0.67	0.83	0.09	0.13
TRINITY_DN46479_c1_g1	11.2036	7.259e-13	17.67	21.61	26.1	0	0.02	0.02	TRINITY_DN46479_c1_g1_i1: XP_023026283.1 transforming acidic coiled-coil-containing protein 3-like [Leptinotarsa decemlineata]	TRINITY_DN46479_c1_g1_i1: XP_023026283.1 transforming acidic coiled-coil-containing protein 3-like [Leptinotarsa decemlineata] ;
TRINITY_DN58673_c1_g1	-6.74724	7.84097e-13	0.8	0.86	0.75	129.51	97.55	117.26	TRINITY_DN58673_c1_g1_i6: KYQ58796.1 Histone H2A, partial [Trachymyrmex zeteki] ; TRINITY_DN58673_c1_g1_i7: KYQ58796.1 Histone H2A, partial [Trachymyrmex zeteki] ; TRINITY_DN58673_c1_g1_i5: KYQ58796.1 Histone H2A, partial [Trachymyrmex zeteki] ; TRINITY_DN58673_c1_g1_i4: KYQ58796.1 Histone H2A, partial [Trachymyrmex zeteki] ; TRINITY_DN58673_c1_g1_i1: KYQ58796.1 Histone H2A, partial [Trachymyrmex…	TRINITY_DN58673_c1_g1_i6: KYQ58796.1 Histone H2A, partial [Trachymyrmex zeteki] ; TRINITY_DN58673_c1_g1_i1: KYQ58796.1 Histone H2A, partial [Trachymyrmex zeteki] ; TRINITY_DN58673_c1_g1_i7: KYQ58796.1 Histone H2A, partial [Trachymyrmex zeteki] ; TRINITY_DN58673_c1_g1_i4: EDX00557.1 uncharacterized protein Dyak_GE15142 [Drosophila yakuba] ;
TRINITY_DN67876_c0_g5	-7.11267	7.9006e-13	0.54	1.02	0.2	18.73	24.91	8
TRINITY_DN66037_c2_g1	8.04494	8.57281e-13	18.61	16.29	14.38	0.19	0.05	0.02	TRINITY_DN66037_c2_g1_i2: XP_023021111.1 coiled-coil domain-containing protein 40 [Leptinotarsa decemlineata] ; TRINITY_DN66037_c2_g1_i5: XP_018561589.1 coiled-coil domain-containing protein 40 [Anoplophora glabripennis] ; TRINITY_DN66037_c2_g1_i1: XP_023021111.1 coiled-coil domain-containing protein 40 [Leptinotarsa decemlineata]	TRINITY_DN66037_c2_g1_i5: XP_023021111.1 coiled-coil domain-containing protein 40 [Leptinotarsa decemlineata] ; TRINITY_DN66037_c2_g1_i1: XP_023021111.1 coiled-coil domain-containing protein 40 [Leptinotarsa decemlineata] ; TRINITY_DN66037_c2_g1_i2: XP_023021111.1 coiled-coil domain-containing protein 40 [Leptinotarsa decemlineata] ;
TRINITY_DN68808_c0_g1	-13.3259	8.64637e-13	0	0.02	0	47.57	24.72	77.14	TRINITY_DN68808_c0_g1_i2: XP_023025499.1 uncharacterized protein LOC111513514 [Leptinotarsa decemlineata] ; TRINITY_DN68808_c0_g1_i3: XP_023025499.1 uncharacterized protein LOC111513514 [Leptinotarsa decemlineata] ; TRINITY_DN68808_c0_g1_i4: XP_023025499.1 uncharacterized protein LOC111513514 [Leptinotarsa decemlineata] ; TRINITY_DN68808_c0_g1_i1: XP_023025499.1 uncharacterized protein LOC1115135…	TRINITY_DN68808_c0_g1_i4: XP_023025499.1 uncharacterized protein LOC111513514 [Leptinotarsa decemlineata] ; TRINITY_DN68808_c0_g1_i3: XP_023025499.1 uncharacterized protein LOC111513514 [Leptinotarsa decemlineata] ; TRINITY_DN68808_c0_g1_i2: XP_023025499.1 uncharacterized protein LOC111513514 [Leptinotarsa decemlineata] ; TRINITY_DN68808_c0_g1_i1: XP_023025499.1 uncharacterized protein LOC1115135…
TRINITY_DN76659_c6_g3	-8.22563	8.67009e-13	0.02	0.05	0.03	2.73	24.85	7.77	TRINITY_DN76659_c6_g3_i2: AWK77913.1 hypothetical protein [Robinvale plant virus 1] ; TRINITY_DN76659_c6_g3_i1: AWK77913.1 hypothetical protein [Robinvale plant virus 1]	TRINITY_DN76659_c6_g3_i2: AWK77913.1 hypothetical protein [Robinvale plant virus 1] ; TRINITY_DN76659_c6_g3_i1: AWK77913.1 hypothetical protein [Robinvale plant virus 1] ;
TRINITY_DN47312_c7_g1	13.2616	9.17236e-13	55.49	81.52	104.67	0	0	0
TRINITY_DN49185_c3_g1	12.0181	9.21507e-13	0.96	1.11	0.5	0	0	0
TRINITY_DN73896_c1_g2	-11.2323	9.73967e-13	0.02	0	0	16.79	25.43	10.1
TRINITY_DN64683_c5_g1	12.3872	9.94185e-13	14.34	15.09	18.53	0	0	0
TRINITY_DN46306_c1_g1	8.4728	1.03871e-12	9.68	10.64	12.18	0.02	0.03	0.06	TRINITY_DN46306_c1_g1_i1: XP_023027044.1 tetratricopeptide repeat protein 19, mitochondrial-like [Leptinotarsa decemlineata]	TRINITY_DN46306_c1_g1_i1: XP_023027044.1 tetratricopeptide repeat protein 19, mitochondrial-like [Leptinotarsa decemlineata] ;
TRINITY_DN43168_c1_g1	12.6833	1.04691e-12	31.64	37.21	47.04	0	0	0	TRINITY_DN43168_c1_g1_i1: XP_013773162.1 protein FAM60A-like isoform X1 [Limulus polyphemus]
TRINITY_DN61382_c1_g2	-7.55628	1.10246e-12	1.06	0.48	0.86	170.6	118.33	186.21	TRINITY_DN61382_c1_g2_i4: VDM54885.1 unnamed protein product [Angiostrongylus costaricensis] ; TRINITY_DN61382_c1_g2_i2: XP_018095629.1 PREDICTED: uncharacterized protein LOC108703833 [Xenopus laevis] ; TRINITY_DN61382_c1_g2_i1: AES59636.1 core histone H2A/H2B/H3/H4 [Medicago truncatula] ; TRINITY_DN61382_c1_g2_i3: XP_018095629.1 PREDICTED: uncharacterized protein LOC108703833 [Xenopus laevis]	TRINITY_DN61382_c1_g2_i4: EDS41772.1 histone H3.3 type 2 [Culex quinquefasciatus] ; TRINITY_DN61382_c1_g2_i2: XP_007971598.1 PREDICTED: histone H3.1-like [Chlorocebus sabaeus] ; TRINITY_DN61382_c1_g2_i3: OWK59362.1 histone H3, embryonic [Lonchura striata domestica] ; TRINITY_DN61382_c1_g2_i1: AES59636.1 core histone H2A/H2B/H3/H4 [Medicago truncatula] ;
TRINITY_DN50268_c4_g1	5.68834	1.11008e-12	41.53	57.77	14.38	0.84	1.42	0.24	TRINITY_DN50268_c4_g1_i1: KMQ91585.1 craniofacial development protein 2-like protein [Lasius niger] ; TRINITY_DN50268_c4_g1_i3: KMQ91585.1 craniofacial development protein 2-like protein [Lasius niger] ; TRINITY_DN50268_c4_g1_i4: KMQ91585.1 craniofacial development protein 2-like protein [Lasius niger] ; TRINITY_DN50268_c4_g1_i2: KMQ91585.1 craniofacial development protein 2-like protein [Lasius …	TRINITY_DN50268_c4_g1_i1: KMQ91585.1 craniofacial development protein 2-like protein [Lasius niger] ; TRINITY_DN50268_c4_g1_i2: ADI61815.1 endonuclease-reverse transcriptase [Bombyx mori] ; TRINITY_DN50268_c4_g1_i4: ADI61815.1 endonuclease-reverse transcriptase [Bombyx mori] ; TRINITY_DN50268_c4_g1_i3: KMQ91585.1 craniofacial development protein 2-like protein [Lasius niger] ;
TRINITY_DN49426_c9_g1	-9.09087	1.1663e-12	3.15	3.15	3.13	711.79	499.25	1114.73
TRINITY_DN56851_c0_g2	-13.132	1.1793e-12	0	0	0	40.42	25.13	56.58
TRINITY_DN59242_c1_g1	7.22493	1.1793e-12	2.23	2.51	2.33	0.02	0.04	0.01	TRINITY_DN59242_c1_g1_i4: XP_018329545.1 synapse-associated protein of 47 kDa isoform X3 [Agrilus planipennis] ; TRINITY_DN59242_c1_g1_i5: XP_018329545.1 synapse-associated protein of 47 kDa isoform X3 [Agrilus planipennis] ; TRINITY_DN59242_c1_g1_i6: XP_018329545.1 synapse-associated protein of 47 kDa isoform X3 [Agrilus planipennis] ; TRINITY_DN59242_c1_g1_i1: XP_018329545.1 synapse-associated …	TRINITY_DN59242_c1_g1_i6: KRT83351.1 hypothetical protein AMK59_4398, partial [Oryctes borbonicus] ; TRINITY_DN59242_c1_g1_i4: KRT83351.1 hypothetical protein AMK59_4398, partial [Oryctes borbonicus] ; TRINITY_DN59242_c1_g1_i1: KRT83351.1 hypothetical protein AMK59_4398, partial [Oryctes borbonicus] ; TRINITY_DN59242_c1_g1_i5: KRT83351.1 hypothetical protein AMK59_4398, partial [Oryctes borbonicu…
TRINITY_DN47128_c0_g1	12.3417	1.22046e-12	7.1	8.83	8.8	0	0	0	TRINITY_DN47128_c0_g1_i2: XP_015174381.1 PREDICTED: uridine phosphorylase 1 isoform X1 [Polistes dominula] ; TRINITY_DN47128_c0_g1_i1: XP_015174381.1 PREDICTED: uridine phosphorylase 1 isoform X1 [Polistes dominula]	TRINITY_DN47128_c0_g1_i1: XP_015174383.1 PREDICTED: uridine phosphorylase 1 isoform X3 [Polistes dominula] ; TRINITY_DN47128_c0_g1_i2: XP_015174383.1 PREDICTED: uridine phosphorylase 1 isoform X3 [Polistes dominula] ;
TRINITY_DN69244_c3_g1	-5.03119	1.22243e-12	4.04	3.3	1.64	107.7	125.66	50.73
TRINITY_DN51734_c2_g5	12.3515	1.26835e-12	1.21	1.4	65.25	0	0	0
TRINITY_DN69332_c0_g1	11.3406	1.27521e-12	64.64	45.64	32.88	0	0	0.09
TRINITY_DN71015_c5_g1	11.5414	1.33869e-12	5.66	5.42	3.75	0	0	0.02	TRINITY_DN71015_c5_g1_i3: XP_018566156.1 isoaspartyl peptidase/L-asparaginase [Anoplophora glabripennis] ; TRINITY_DN71015_c5_g1_i4: XP_018566156.1 isoaspartyl peptidase/L-asparaginase [Anoplophora glabripennis] ; TRINITY_DN71015_c5_g1_i2: XP_018566156.1 isoaspartyl peptidase/L-asparaginase [Anoplophora glabripennis]	TRINITY_DN71015_c5_g1_i2: ENN77958.1 hypothetical protein YQE_05635, partial [Dendroctonus ponderosae] ; TRINITY_DN71015_c5_g1_i4: XP_018566156.1 isoaspartyl peptidase/L-asparaginase [Anoplophora glabripennis] ; TRINITY_DN71015_c5_g1_i3: ENN77958.1 hypothetical protein YQE_05635, partial [Dendroctonus ponderosae] ;
TRINITY_DN63244_c1_g1	-8.71763	1.34472e-12	0.04	0.03	0	11.07	6.81	9.07	TRINITY_DN63244_c1_g1_i5: XP_008201468.1 PREDICTED: uncharacterized protein LOC103315192 isoform X2 [Tribolium castaneum] ; TRINITY_DN63244_c1_g1_i1: XP_008201468.1 PREDICTED: uncharacterized protein LOC103315192 isoform X2 [Tribolium castaneum] ; TRINITY_DN63244_c1_g1_i4: XP_008201468.1 PREDICTED: uncharacterized protein LOC103315192 isoform X2 [Tribolium castaneum] ; TRINITY_DN63244_c1_g1_i6: X…
TRINITY_DN18558_c2_g1	11.5397	1.3974e-12	0.57	1.38	1.64	0	0	0
TRINITY_DN60461_c0_g1	9.46805	1.42164e-12	9.64	8.75	10.67	0.01	0.06	0	TRINITY_DN60461_c0_g1_i4: XP_023016450.1 sorbitol dehydrogenase-like [Leptinotarsa decemlineata] ; TRINITY_DN60461_c0_g1_i3: XP_023016450.1 sorbitol dehydrogenase-like [Leptinotarsa decemlineata] ; TRINITY_DN60461_c0_g1_i1: XP_023016450.1 sorbitol dehydrogenase-like [Leptinotarsa decemlineata] ; TRINITY_DN60461_c0_g1_i2: XP_023016450.1 sorbitol dehydrogenase-like [Leptinotarsa decemlineata]	TRINITY_DN60461_c0_g1_i3: XP_019877681.1 PREDICTED: LOW QUALITY PROTEIN: sorbitol dehydrogenase-like [Aethina tumida] ; TRINITY_DN60461_c0_g1_i1: XP_019877681.1 PREDICTED: LOW QUALITY PROTEIN: sorbitol dehydrogenase-like [Aethina tumida] ; TRINITY_DN60461_c0_g1_i2: XP_018562527.1 sorbitol dehydrogenase isoform X1 [Anoplophora glabripennis] ; TRINITY_DN60461_c0_g1_i4: XP_019877681.1 PREDICTED: LOW…
TRINITY_DN60843_c0_g1	12.1094	1.44131e-12	4.87	5.12	5.3	0	0	0	TRINITY_DN60843_c0_g1_i1: XP_023023778.1 mitochondrial import inner membrane translocase subunit TIM50-C-like [Leptinotarsa decemlineata]	TRINITY_DN60843_c0_g1_i1: XP_018571593.1 mitochondrial import inner membrane translocase subunit TIM50-C-like [Anoplophora glabripennis] ;
TRINITY_DN50859_c0_g3	11.4275	1.45804e-12	14.94	11.71	9.36	0.01	0	0
TRINITY_DN59368_c0_g1	10.1597	1.50503e-12	9.98	7.78	8.45	0.02	0	0
TRINITY_DN64256_c0_g3	-7.5036	1.52977e-12	0.25	0.13	0.13	24.38	19.35	26.51	TRINITY_DN64256_c0_g3_i1: XP_023023156.1 facilitated trehalose transporter Tret1-like [Leptinotarsa decemlineata]
TRINITY_DN49841_c2_g1	11.6531	1.54643e-12	11.55	2.78	0.12	0	0	0	TRINITY_DN49841_c2_g1_i1: KYN35588.1 Serpin B10 [Trachymyrmex septentrionalis]
TRINITY_DN57165_c0_g1	7.54585	1.62215e-12	5.36	5.93	5.83	0.06	0.01	0.03	TRINITY_DN57165_c0_g1_i4: XP_023018203.1 polyadenylate-binding protein 4-like [Leptinotarsa decemlineata] ; TRINITY_DN57165_c0_g1_i3: XP_023018203.1 polyadenylate-binding protein 4-like [Leptinotarsa decemlineata] ; TRINITY_DN57165_c0_g1_i1: XP_023018203.1 polyadenylate-binding protein 4-like [Leptinotarsa decemlineata]	TRINITY_DN57165_c0_g1_i3: XP_023018203.1 polyadenylate-binding protein 4-like [Leptinotarsa decemlineata] ; TRINITY_DN57165_c0_g1_i4: XP_023018203.1 polyadenylate-binding protein 4-like [Leptinotarsa decemlineata] ; TRINITY_DN57165_c0_g1_i1: XP_023018203.1 polyadenylate-binding protein 4-like [Leptinotarsa decemlineata] ;
TRINITY_DN54815_c1_g4	-10.4728	1.71346e-12	0.31	0.12	0	86.29	59.14	48.66
TRINITY_DN63922_c0_g1	8.32285	1.7184e-12	4.89	5	4.96	0.01	0.03	0.02	TRINITY_DN63922_c0_g1_i2: XP_019758786.1 PREDICTED: uncharacterized protein LOC109536823 [Dendroctonus ponderosae] ; TRINITY_DN63922_c0_g1_i1: XP_023019859.1 uncharacterized protein LOC111508545 [Leptinotarsa decemlineata]	TRINITY_DN63922_c0_g1_i1: XP_023019859.1 uncharacterized protein LOC111508545 [Leptinotarsa decemlineata] ; TRINITY_DN63922_c0_g1_i2: XP_023019859.1 uncharacterized protein LOC111508545 [Leptinotarsa decemlineata] ;
TRINITY_DN75793_c1_g1	-7.82325	1.79778e-12	0.01	0.04	0	5.69	6.91	2	TRINITY_DN75793_c1_g1_i4: XP_023311676.1 homeobox protein OTX1 A-like [Anoplophora glabripennis] ; TRINITY_DN75793_c1_g1_i2: XP_023311676.1 homeobox protein OTX1 A-like [Anoplophora glabripennis] ; TRINITY_DN75793_c1_g1_i8: XP_023311676.1 homeobox protein OTX1 A-like [Anoplophora glabripennis] ; TRINITY_DN75793_c1_g1_i1: XP_023311676.1 homeobox protein OTX1 A-like [Anoplophora glabripennis] ; TRI…	TRINITY_DN75793_c1_g1_i2: XP_023311676.1 homeobox protein OTX1 A-like [Anoplophora glabripennis] ; TRINITY_DN75793_c1_g1_i7: XP_023311676.1 homeobox protein OTX1 A-like [Anoplophora glabripennis] ; TRINITY_DN75793_c1_g1_i3: XP_018334394.1 homeotic protein ocelliless isoform X1 [Agrilus planipennis] ; TRINITY_DN75793_c1_g1_i8: XP_023311676.1 homeobox protein OTX1 A-like [Anoplophora glabripennis] …
TRINITY_DN47731_c0_g1	9.26597	1.83448e-12	7.14	11.1	11.17	0.03	0.01	0.02	TRINITY_DN47731_c0_g1_i3: XP_023017935.1 MORN repeat-containing protein 5-like [Leptinotarsa decemlineata] ; TRINITY_DN47731_c0_g1_i2: XP_023017935.1 MORN repeat-containing protein 5-like [Leptinotarsa decemlineata] ; TRINITY_DN47731_c0_g1_i4: XP_023017935.1 MORN repeat-containing protein 5-like [Leptinotarsa decemlineata]	TRINITY_DN47731_c0_g1_i2: XP_023017935.1 MORN repeat-containing protein 5-like [Leptinotarsa decemlineata] ; TRINITY_DN47731_c0_g1_i3: XP_023017935.1 MORN repeat-containing protein 5-like [Leptinotarsa decemlineata] ; TRINITY_DN47731_c0_g1_i4: XP_023017935.1 MORN repeat-containing protein 5-like [Leptinotarsa decemlineata] ;
TRINITY_DN46282_c0_g1	12.3804	1.86809e-12	23.42	25.64	37.89	0	0.02	0	TRINITY_DN46282_c0_g1_i1: ENN81322.1 hypothetical protein YQE_02289, partial [Dendroctonus ponderosae] ; TRINITY_DN46282_c0_g1_i2: ENN81322.1 hypothetical protein YQE_02289, partial [Dendroctonus ponderosae]
TRINITY_DN67867_c4_g1	5.16534	1.94107e-12	8.93	8.32	6.48	0.23	0.45	0.13	TRINITY_DN67867_c4_g1_i2: XP_023027184.1 coiled-coil domain-containing protein 173-like [Leptinotarsa decemlineata] ; TRINITY_DN67867_c4_g1_i5: XP_023027184.1 coiled-coil domain-containing protein 173-like [Leptinotarsa decemlineata] ; TRINITY_DN67867_c4_g1_i4: XP_023027184.1 coiled-coil domain-containing protein 173-like [Leptinotarsa decemlineata] ; TRINITY_DN67867_c4_g1_i3: XP_023027184.1 coil…	TRINITY_DN67867_c4_g1_i2: XP_023027184.1 coiled-coil domain-containing protein 173-like [Leptinotarsa decemlineata] ; TRINITY_DN67867_c4_g1_i3: XP_023027184.1 coiled-coil domain-containing protein 173-like [Leptinotarsa decemlineata] ; TRINITY_DN67867_c4_g1_i4: XP_023027184.1 coiled-coil domain-containing protein 173-like [Leptinotarsa decemlineata] ;
TRINITY_DN61298_c1_g2	-7.34439	1.94247e-12	0.41	0.51	0.42	68.99	45.88	110.38	TRINITY_DN61298_c1_g2_i6: XP_023017979.1 transmembrane and TPR repeat-containing protein 4-like [Leptinotarsa decemlineata] ; TRINITY_DN61298_c1_g2_i7: XP_023017979.1 transmembrane and TPR repeat-containing protein 4-like [Leptinotarsa decemlineata] ; TRINITY_DN61298_c1_g2_i5: XP_023017979.1 transmembrane and TPR repeat-containing protein 4-like [Leptinotarsa decemlineata] ; TRINITY_DN61298_c1_g2…	TRINITY_DN61298_c1_g2_i7: XP_018569656.1 transmembrane and TPR repeat-containing protein 4-like [Anoplophora glabripennis] ; TRINITY_DN61298_c1_g2_i6: XP_018569656.1 transmembrane and TPR repeat-containing protein 4-like [Anoplophora glabripennis] ; TRINITY_DN61298_c1_g2_i1: XP_018569656.1 transmembrane and TPR repeat-containing protein 4-like [Anoplophora glabripennis] ; TRINITY_DN61298_c1_g2_i5…
TRINITY_DN52928_c0_g3	-7.33066	1.99617e-12	0.06	0.02	0.01	3.68	3.79	4.64	TRINITY_DN52928_c0_g3_i4: XP_023024782.1 synaptotagmin-12-like [Leptinotarsa decemlineata] ; TRINITY_DN52928_c0_g3_i3: XP_023024782.1 synaptotagmin-12-like [Leptinotarsa decemlineata] ; TRINITY_DN52928_c0_g3_i6: XP_023024782.1 synaptotagmin-12-like [Leptinotarsa decemlineata] ; TRINITY_DN52928_c0_g3_i5: XP_023024782.1 synaptotagmin-12-like [Leptinotarsa decemlineata]	TRINITY_DN52928_c0_g3_i6: XP_023024782.1 synaptotagmin-12-like [Leptinotarsa decemlineata] ; TRINITY_DN52928_c0_g3_i3: XP_023024782.1 synaptotagmin-12-like [Leptinotarsa decemlineata] ; TRINITY_DN52928_c0_g3_i4: XP_018579545.1 synaptotagmin-12 [Anoplophora glabripennis] ; TRINITY_DN52928_c0_g3_i5: XP_023024782.1 synaptotagmin-12-like [Leptinotarsa decemlineata] ;
TRINITY_DN56321_c1_g1	-8.51044	2.07963e-12	0.04	0.03	0	7.51	5.63	5.45
TRINITY_DN69978_c0_g2	11.6083	2.16095e-12	50.91	53.17	37.52	0	0	0
TRINITY_DN75357_c2_g4	-3.5816	2.20052e-12	1.75	1.52	0.75	17.43	23.8	11.01	TRINITY_DN75357_c2_g4_i2: XP_018580186.1 male-specific lethal 3 homolog [Anoplophora glabripennis] ; TRINITY_DN75357_c2_g4_i4: XP_018580186.1 male-specific lethal 3 homolog [Anoplophora glabripennis] ; TRINITY_DN75357_c2_g4_i5: XP_018580186.1 male-specific lethal 3 homolog [Anoplophora glabripennis] ; TRINITY_DN75357_c2_g4_i9: XP_018580186.1 male-specific lethal 3 homolog [Anoplophora glabripenni…	TRINITY_DN75357_c2_g4_i6: XP_018580186.1 male-specific lethal 3 homolog [Anoplophora glabripennis] ; TRINITY_DN75357_c2_g4_i1: XP_018580186.1 male-specific lethal 3 homolog [Anoplophora glabripennis] ; TRINITY_DN75357_c2_g4_i9: XP_018580186.1 male-specific lethal 3 homolog [Anoplophora glabripennis] ; TRINITY_DN75357_c2_g4_i4: XP_018580186.1 male-specific lethal 3 homolog [Anoplophora glabripenni…
TRINITY_DN48573_c3_g2	12.6345	2.20535e-12	193.55	145.27	245.31	0.16	0	0
TRINITY_DN49344_c3_g1	5.86948	2.22324e-12	117.46	102.91	25.17	1.09	2.06	1.13
TRINITY_DN50410_c0_g1	4.82048	2.37363e-12	5.14	5.15	3.37	0.33	0.43	0.11	TRINITY_DN50410_c0_g1_i4: AOA60268.1 transketolase 2, partial [Colaphellus bowringi] ; TRINITY_DN50410_c0_g1_i1: XP_017879291.1 transketolase-like protein 2 isoform X1 [Ceratina calcarata] ; TRINITY_DN50410_c0_g1_i3: AOA60268.1 transketolase 2, partial [Colaphellus bowringi]	TRINITY_DN50410_c0_g1_i4: XP_018575316.1 transketolase-like [Anoplophora glabripennis] ; TRINITY_DN50410_c0_g1_i1: XP_017879290.1 transketolase-like protein 2 isoform X2 [Ceratina calcarata] ; TRINITY_DN50410_c0_g1_i3: XP_018575316.1 transketolase-like [Anoplophora glabripennis] ;
TRINITY_DN63057_c1_g1	12.1667	2.38444e-12	50.09	53.13	65.09	0	0.1	0	TRINITY_DN63057_c1_g1_i2: PSN36807.1 Tenecin-1 [Blattella germanica]
TRINITY_DN61763_c0_g1	10.743	2.39459e-12	7.52	9.54	9.89	0	0.01	0	TRINITY_DN61763_c0_g1_i3: XP_023017402.1 uncharacterized protein LOC111506526 [Leptinotarsa decemlineata] ; TRINITY_DN61763_c0_g1_i1: XP_023017402.1 uncharacterized protein LOC111506526 [Leptinotarsa decemlineata] ; TRINITY_DN61763_c0_g1_i2: XP_023017402.1 uncharacterized protein LOC111506526 [Leptinotarsa decemlineata]	TRINITY_DN61763_c0_g1_i3: XP_023017402.1 uncharacterized protein LOC111506526 [Leptinotarsa decemlineata] ; TRINITY_DN61763_c0_g1_i1: XP_023017402.1 uncharacterized protein LOC111506526 [Leptinotarsa decemlineata] ; TRINITY_DN61763_c0_g1_i2: XP_023017402.1 uncharacterized protein LOC111506526 [Leptinotarsa decemlineata] ;
TRINITY_DN73726_c0_g3	12.0418	2.45214e-12	9.88	8.28	7.17	0	0	0
TRINITY_DN55317_c0_g1	10.3055	2.46764e-12	6.14	5.45	5	0.01	0.01	0	TRINITY_DN55317_c0_g1_i4: ARI45066.1 pyruvate kinase 2 [Leptinotarsa decemlineata] ; TRINITY_DN55317_c0_g1_i5: ARI45066.1 pyruvate kinase 2 [Leptinotarsa decemlineata] ; TRINITY_DN55317_c0_g1_i2: ARI45066.1 pyruvate kinase 2 [Leptinotarsa decemlineata] ; TRINITY_DN55317_c0_g1_i3: ARI45066.1 pyruvate kinase 2 [Leptinotarsa decemlineata] ; TRINITY_DN55317_c0_g1_i1: ERL84691.1 hypothetical protein D…	TRINITY_DN55317_c0_g1_i1: ERL84691.1 hypothetical protein D910_02118 [Dendroctonus ponderosae] ; TRINITY_DN55317_c0_g1_i2: ARI45066.1 pyruvate kinase 2 [Leptinotarsa decemlineata] ; TRINITY_DN55317_c0_g1_i3: ARI45066.1 pyruvate kinase 2 [Leptinotarsa decemlineata] ; TRINITY_DN55317_c0_g1_i5: ARI45066.1 pyruvate kinase 2 [Leptinotarsa decemlineata] ; TRINITY_DN55317_c0_g1_i4: ARI45066.1 pyruvate k…
TRINITY_DN52089_c0_g1	11.6809	2.46764e-12	8.53	8.78	8.23	0	0	0.01
TRINITY_DN61881_c0_g1	-11.9214	2.58967e-12	0	0	0	0.66	0.55	0.52	TRINITY_DN61881_c0_g1_i4: XP_023016640.1 vitellogenin-like [Leptinotarsa decemlineata] ; TRINITY_DN61881_c0_g1_i5: XP_023016640.1 vitellogenin-like [Leptinotarsa decemlineata] ; TRINITY_DN61881_c0_g1_i7: XP_023016640.1 vitellogenin-like [Leptinotarsa decemlineata] ; TRINITY_DN61881_c0_g1_i2: XP_023016640.1 vitellogenin-like [Leptinotarsa decemlineata] ; TRINITY_DN61881_c0_g1_i8: XP_023016640.1 vi…
TRINITY_DN57858_c5_g2	11.1331	2.59e-12	13.36	15.23	14.67	0	0	0.02	TRINITY_DN57858_c5_g2_i4: XP_023012337.1 uncharacterized protein LOC111502478 [Leptinotarsa decemlineata] ; TRINITY_DN57858_c5_g2_i3: XP_023012337.1 uncharacterized protein LOC111502478 [Leptinotarsa decemlineata] ; TRINITY_DN57858_c5_g2_i1: XP_023012337.1 uncharacterized protein LOC111502478 [Leptinotarsa decemlineata]	TRINITY_DN57858_c5_g2_i3: XP_023012337.1 uncharacterized protein LOC111502478 [Leptinotarsa decemlineata] ; TRINITY_DN57858_c5_g2_i1: XP_023012337.1 uncharacterized protein LOC111502478 [Leptinotarsa decemlineata] ; TRINITY_DN57858_c5_g2_i4: XP_023012337.1 uncharacterized protein LOC111502478 [Leptinotarsa decemlineata] ;
TRINITY_DN59232_c4_g1	11.5364	2.637e-12	57.34	78.29	77.13	0	0	0
TRINITY_DN76309_c0_g1	11.4437	2.7636e-12	21.55	26.1	10.47	0	0	0
TRINITY_DN57029_c0_g3	11.9136	2.77028e-12	34.05	36.07	33.11	0	0	0	TRINITY_DN57029_c0_g3_i2: EFX83276.1 enolase [Daphnia pulex] ; TRINITY_DN57029_c0_g3_i1: EFX83276.1 enolase [Daphnia pulex]	TRINITY_DN57029_c0_g3_i2: EFX83276.1 enolase [Daphnia pulex] ; TRINITY_DN57029_c0_g3_i1: EFX83276.1 enolase [Daphnia pulex] ;
TRINITY_DN49637_c1_g2	12.2942	2.86287e-12	18.85	20.49	25.27	0	0	0
TRINITY_DN64133_c2_g3	8.78424	3.00821e-12	8.02	7.29	5.6	0.02	0.1	0	TRINITY_DN64133_c2_g3_i2: XP_023014574.1 E3 ubiquitin-protein ligase TRIM37-like [Leptinotarsa decemlineata] ; TRINITY_DN64133_c2_g3_i1: XP_022914368.1 E3 ubiquitin-protein ligase TRIM37-like isoform X2 [Onthophagus taurus] ; TRINITY_DN64133_c2_g3_i4: ENN73973.1 hypothetical protein YQE_09429, partial [Dendroctonus ponderosae]	TRINITY_DN64133_c2_g3_i1: XP_022914368.1 E3 ubiquitin-protein ligase TRIM37-like isoform X2 [Onthophagus taurus] ; TRINITY_DN64133_c2_g3_i2: XP_018568183.1 E3 ubiquitin-protein ligase TRIM37-like [Anoplophora glabripennis] ;
TRINITY_DN50847_c0_g1	-7.38807	3.08617e-12	0.11	0.14	0.04	9.81	12.4	21.3	TRINITY_DN50847_c0_g1_i2: XP_019866723.1 PREDICTED: uncharacterized protein LOC109595744 [Aethina tumida]
TRINITY_DN49401_c6_g1	12.5635	3.16038e-12	29.5	33.83	41.47	0	0	0
TRINITY_DN52577_c1_g1	-10.2799	3.19353e-12	0.25	0.07	0	160.51	345.92	23.68	TRINITY_DN52577_c1_g1_i1: XP_023017897.1 vitellogenin-like [Leptinotarsa decemlineata] ; TRINITY_DN52577_c1_g1_i3: AMK38869.1 vitellogenin 1 [Colaphellus bowringi] ; TRINITY_DN52577_c1_g1_i2: AAU20328.2 vitellogenin precursor [Tenebrio molitor] ; TRINITY_DN52577_c1_g1_i4: AMK38869.1 vitellogenin 1 [Colaphellus bowringi]	TRINITY_DN52577_c1_g1_i3: AAU20328.2 vitellogenin precursor [Tenebrio molitor] ; TRINITY_DN52577_c1_g1_i4: XP_023017897.1 vitellogenin-like [Leptinotarsa decemlineata] ; TRINITY_DN52577_c1_g1_i2: AKR04341.1 vitellogenin [Octodonta nipae] ; TRINITY_DN52577_c1_g1_i1: AKR04341.1 vitellogenin [Octodonta nipae] ;
TRINITY_DN58983_c1_g1	11.911	3.20993e-12	14.86	14.72	14.98	0	0	0	TRINITY_DN58983_c1_g1_i1: AEE02007.1 nuclear protein 1 [Scolopendra subspinipes] ; TRINITY_DN58983_c1_g1_i2: AEE02007.1 nuclear protein 1 [Scolopendra subspinipes]	TRINITY_DN58983_c1_g1_i2: EFA08905.1 hypothetical protein TcasGA2_TC006610 [Tribolium castaneum] ; TRINITY_DN58983_c1_g1_i1: EFA08905.1 hypothetical protein TcasGA2_TC006610 [Tribolium castaneum] ;
TRINITY_DN63795_c0_g1	11.4788	3.21347e-12	19.46	17.3	16.08	0	0	0
TRINITY_DN76692_c1_g2	-6.10515	3.21574e-12	0.05	0.04	0.01	3.32	5.81	1.17	TRINITY_DN76692_c1_g2_i4: XP_023029359.1 protein bicaudal C isoform X1 [Leptinotarsa decemlineata] ; TRINITY_DN76692_c1_g2_i6: XP_023029359.1 protein bicaudal C isoform X1 [Leptinotarsa decemlineata] ; TRINITY_DN76692_c1_g2_i2: XP_019868758.1 PREDICTED: LOW QUALITY PROTEIN: protein bicaudal C [Aethina tumida] ; TRINITY_DN76692_c1_g2_i1: XP_023029359.1 protein bicaudal C isoform X1 [Leptinotarsa d…	TRINITY_DN76692_c1_g2_i2: XP_019868758.1 PREDICTED: LOW QUALITY PROTEIN: protein bicaudal C [Aethina tumida] ; TRINITY_DN76692_c1_g2_i5: XP_023029359.1 protein bicaudal C isoform X1 [Leptinotarsa decemlineata] ; TRINITY_DN76692_c1_g2_i4: XP_023029359.1 protein bicaudal C isoform X1 [Leptinotarsa decemlineata] ; TRINITY_DN76692_c1_g2_i3: XP_023029359.1 protein bicaudal C isoform X1 [Leptinotarsa d…
TRINITY_DN48254_c6_g1	12.4148	3.2378e-12	98.17	153.22	167.48	0	0	0
TRINITY_DN62770_c1_g1	-10.2635	3.36592e-12	0.22	0.11	0	81.93	478.04	22.97	TRINITY_DN62770_c1_g1_i1: AKR04341.1 vitellogenin [Octodonta nipae] ; TRINITY_DN62770_c1_g1_i2: AKR04341.1 vitellogenin [Octodonta nipae]	TRINITY_DN62770_c1_g1_i1: AKR04341.1 vitellogenin [Octodonta nipae] ;
TRINITY_DN56740_c3_g1	12.5837	3.45537e-12	47.7	91.77	77.19	0	0	0
TRINITY_DN6903_c0_g1	13.9598	3.46674e-12	39.24	80.31	80.06	0	0	0
TRINITY_DN52582_c3_g1	11.8465	3.51858e-12	6.57	5.64	5.98	0	0	0	TRINITY_DN52582_c3_g1_i3: XP_018573821.1 uridine phosphorylase 1 isoform X1 [Anoplophora glabripennis] ; TRINITY_DN52582_c3_g1_i5: XP_002001019.1 uncharacterized protein Dmoj_GI22212, isoform A [Drosophila mojavensis] ; TRINITY_DN52582_c3_g1_i6: XP_023024807.1 uridine phosphorylase 1 [Leptinotarsa decemlineata]	TRINITY_DN52582_c3_g1_i6: XP_023024807.1 uridine phosphorylase 1 [Leptinotarsa decemlineata] ; TRINITY_DN52582_c3_g1_i5: CRL05993.1 CLUMA_CG019109, isoform A [Clunio marinus] ; TRINITY_DN52582_c3_g1_i3: XP_018573889.1 uridine phosphorylase 1 isoform X2 [Anoplophora glabripennis] ;
TRINITY_DN54519_c2_g3	9.12663	3.60704e-12	7.55	8.75	8.6	0	0.03	0.03	TRINITY_DN54519_c2_g3_i2: XP_023028108.1 uncharacterized protein LOC111516162 [Leptinotarsa decemlineata] ; TRINITY_DN54519_c2_g3_i1: XP_018902833.1 PREDICTED: uncharacterized protein LOC109034248 [Bemisia tabaci]	TRINITY_DN54519_c2_g3_i2: XP_023028108.1 uncharacterized protein LOC111516162 [Leptinotarsa decemlineata] ;
TRINITY_DN75372_c2_g1	12.5758	3.7844e-12	16.4	18.5	28.16	0	0	0
TRINITY_DN67131_c0_g1	7.32346	3.78448e-12	5.3	6	4.64	0.03	0.08	0.06	TRINITY_DN67131_c0_g1_i6: XP_023012240.1 uncharacterized protein LOC111502384 [Leptinotarsa decemlineata] ; TRINITY_DN67131_c0_g1_i2: XP_023012240.1 uncharacterized protein LOC111502384 [Leptinotarsa decemlineata] ; TRINITY_DN67131_c0_g1_i5: XP_023012240.1 uncharacterized protein LOC111502384 [Leptinotarsa decemlineata] ; TRINITY_DN67131_c0_g1_i3: XP_023012240.1 uncharacterized protein LOC1115023…
TRINITY_DN46166_c0_g1	11.8734	4.12067e-12	9.1	9.09	10.86	0	0	0.01
TRINITY_DN60378_c1_g2	-4.57447	4.12356e-12	0.82	0.74	0.71	17.5	15.08	9.03	TRINITY_DN60378_c1_g2_i15: XP_023011959.1 piRNA biogenesis protein EXD1-like [Leptinotarsa decemlineata] ; TRINITY_DN60378_c1_g2_i11: XP_023011959.1 piRNA biogenesis protein EXD1-like [Leptinotarsa decemlineata] ; TRINITY_DN60378_c1_g2_i10: XP_023011959.1 piRNA biogenesis protein EXD1-like [Leptinotarsa decemlineata] ; TRINITY_DN60378_c1_g2_i14: XP_023011959.1 piRNA biogenesis protein EXD1-like […	TRINITY_DN60378_c1_g2_i1: XP_023011959.1 piRNA biogenesis protein EXD1-like [Leptinotarsa decemlineata] ; TRINITY_DN60378_c1_g2_i3: XP_023011959.1 piRNA biogenesis protein EXD1-like [Leptinotarsa decemlineata] ; TRINITY_DN60378_c1_g2_i2: XP_023011959.1 piRNA biogenesis protein EXD1-like [Leptinotarsa decemlineata] ; TRINITY_DN60378_c1_g2_i9: XP_023011959.1 piRNA biogenesis protein EXD1-like [Lept…
TRINITY_DN65290_c1_g1	-7.68514	4.13313e-12	0.02	0.01	0	1.23	1.47	1.35	TRINITY_DN65290_c1_g1_i2: XP_008195782.1 PREDICTED: aristaless-related homeobox protein [Tribolium castaneum] ; TRINITY_DN65290_c1_g1_i1: XP_008195782.1 PREDICTED: aristaless-related homeobox protein [Tribolium castaneum] ; TRINITY_DN65290_c1_g1_i5: XP_008195782.1 PREDICTED: aristaless-related homeobox protein [Tribolium castaneum]	TRINITY_DN65290_c1_g1_i5: EFA07441.1 homeobrain [Tribolium castaneum] ; TRINITY_DN65290_c1_g1_i2: EFA07441.1 homeobrain [Tribolium castaneum] ; TRINITY_DN65290_c1_g1_i1: EFA07441.1 homeobrain [Tribolium castaneum] ;
TRINITY_DN47867_c0_g1	12.4171	4.2052e-12	18.02	21.57	26.64	0	0	0	TRINITY_DN47867_c0_g1_i2: XP_012154081.1 PREDICTED: uncharacterized protein LOC105664346 [Megachile rotundata] ; TRINITY_DN47867_c0_g1_i1: XP_012154081.1 PREDICTED: uncharacterized protein LOC105664346 [Megachile rotundata]
TRINITY_DN50439_c0_g1	11.6492	4.41012e-12	2.46	2.52	2.24	0	0	0	TRINITY_DN50439_c0_g1_i2: XP_023016736.1 LOW QUALITY PROTEIN: nesprin-1-like [Leptinotarsa decemlineata] ; TRINITY_DN50439_c0_g1_i1: XP_023016736.1 LOW QUALITY PROTEIN: nesprin-1-like [Leptinotarsa decemlineata]	TRINITY_DN50439_c0_g1_i2: XP_023016736.1 LOW QUALITY PROTEIN: nesprin-1-like [Leptinotarsa decemlineata] ; TRINITY_DN50439_c0_g1_i1: XP_023016736.1 LOW QUALITY PROTEIN: nesprin-1-like [Leptinotarsa decemlineata] ;
TRINITY_DN61417_c1_g3	-13.9518	4.44548e-12	0	0	0	97.31	60.87	194.83
TRINITY_DN48842_c10_g3	11.5432	4.44548e-12	5.29	62.34	56.78	0	0	0
TRINITY_DN62211_c0_g1	11.5875	4.63897e-12	12.67	11.96	11.56	0	0	0	TRINITY_DN62211_c0_g1_i1: XP_023020495.1 cytochrome c oxidase subunit 6A1, mitochondrial-like [Leptinotarsa decemlineata]	TRINITY_DN62211_c0_g1_i1: XP_023020495.1 cytochrome c oxidase subunit 6A1, mitochondrial-like [Leptinotarsa decemlineata] ;
TRINITY_DN67758_c1_g3	11.9716	4.7371e-12	0	0.68	0.54	0	0	0
TRINITY_DN43557_c0_g1	12.2116	4.74019e-12	8.79	8.91	11.22	0	0	0	TRINITY_DN43557_c0_g1_i1: XP_015787530.1 AN1-type zinc finger protein 2A [Tetranychus urticae]
TRINITY_DN54854_c2_g3	11.9304	4.95859e-12	9.38	9.49	9.87	0	0	0		TRINITY_DN54854_c2_g3_i1: XP_018564786.1 uncharacterized protein CG45076-like [Anoplophora glabripennis] ;
TRINITY_DN18203_c0_g1	11.8776	5.14481e-12	265.89	237.37	305.16	0	0	0
TRINITY_DN52970_c2_g1	11.6944	5.22724e-12	7.6	8.14	7.32	0	0	0	TRINITY_DN52970_c2_g1_i1: XP_015835251.1 PREDICTED: MICOS complex subunit MIC27 isoform X2 [Tribolium castaneum]	TRINITY_DN52970_c2_g1_i1: EFA12946.2 hypothetical protein TcasGA2_TC005066 [Tribolium castaneum] ;
TRINITY_DN60312_c1_g2	9.89536	5.24294e-12	3.44	3.51	2.43	0	0.01	0	TRINITY_DN60312_c1_g2_i2: XP_023025505.1 dynein intermediate chain 2, axonemal [Leptinotarsa decemlineata] ; TRINITY_DN60312_c1_g2_i3: XP_023025505.1 dynein intermediate chain 2, axonemal [Leptinotarsa decemlineata]	TRINITY_DN60312_c1_g2_i2: XP_023025505.1 dynein intermediate chain 2, axonemal [Leptinotarsa decemlineata] ; TRINITY_DN60312_c1_g2_i3: XP_023025505.1 dynein intermediate chain 2, axonemal [Leptinotarsa decemlineata] ;
TRINITY_DN48750_c5_g1	12.6198	5.24958e-12	1730.15	2722.3	2233	0	0	0.22
TRINITY_DN67450_c0_g2	-7.95166	5.30136e-12	0.13	0.18	0.16	30.19	21.13	54.05	TRINITY_DN67450_c0_g2_i4: XP_023022394.1 prostatic acid phosphatase-like [Leptinotarsa decemlineata] ; TRINITY_DN67450_c0_g2_i1: XP_023022394.1 prostatic acid phosphatase-like [Leptinotarsa decemlineata] ; TRINITY_DN67450_c0_g2_i3: XP_018571708.1 lysosomal acid phosphatase [Anoplophora glabripennis] ; TRINITY_DN67450_c0_g2_i2: XP_023022394.1 prostatic acid phosphatase-like [Leptinotarsa decemline…	TRINITY_DN67450_c0_g2_i3: XP_018571708.1 lysosomal acid phosphatase [Anoplophora glabripennis] ; TRINITY_DN67450_c0_g2_i1: XP_023022394.1 prostatic acid phosphatase-like [Leptinotarsa decemlineata] ; TRINITY_DN67450_c0_g2_i5: XP_023022394.1 prostatic acid phosphatase-like [Leptinotarsa decemlineata] ; TRINITY_DN67450_c0_g2_i4: XP_023022394.1 prostatic acid phosphatase-like [Leptinotarsa decemline…
TRINITY_DN71670_c0_g3	8.13279	5.32493e-12	24.75	26.18	7.27	0	0.28	0	TRINITY_DN71670_c0_g3_i1: XP_018571828.1 RNA-binding protein Nova-1 isoform X2 [Anoplophora glabripennis]	TRINITY_DN71670_c0_g3_i1: XP_018571828.1 RNA-binding protein Nova-1 isoform X2 [Anoplophora glabripennis] ;
TRINITY_DN57050_c0_g3	12.3006	5.32519e-12	10.05	12.45	14.61	0	0	0	TRINITY_DN57050_c0_g3_i2: XP_022904446.1 peroxiredoxin-2 [Onthophagus taurus] ; TRINITY_DN57050_c0_g3_i1: AEQ35018.1 peroxiredoxin, partial [Tigriopus japonicus]	TRINITY_DN57050_c0_g3_i2: XP_022904446.1 peroxiredoxin-2 [Onthophagus taurus] ; TRINITY_DN57050_c0_g3_i1: AEQ35018.1 peroxiredoxin, partial [Tigriopus japonicus] ;
TRINITY_DN64948_c0_g1	10.9502	5.37883e-12	5.54	4.99	2.04	0	0.01	0	TRINITY_DN64948_c0_g1_i2: XP_023023554.1 succinate dehydrogenase [ubiquinone] flavoprotein subunit, mitochondrial-like [Leptinotarsa decemlineata] ; TRINITY_DN64948_c0_g1_i1: XP_023023554.1 succinate dehydrogenase [ubiquinone] flavoprotein subunit, mitochondrial-like [Leptinotarsa decemlineata]	TRINITY_DN64948_c0_g1_i1: XP_023023554.1 succinate dehydrogenase [ubiquinone] flavoprotein subunit, mitochondrial-like [Leptinotarsa decemlineata] ; TRINITY_DN64948_c0_g1_i2: XP_023023554.1 succinate dehydrogenase [ubiquinone] flavoprotein subunit, mitochondrial-like [Leptinotarsa decemlineata] ;
TRINITY_DN75946_c0_g1	7.44292	5.42735e-12	10.58	11.15	12.62	0.05	0.25	0.06	TRINITY_DN75946_c0_g1_i8: XP_015517949.1 PREDICTED: protein disulfide-isomerase [Neodiprion lecontei] ; TRINITY_DN75946_c0_g1_i4: XP_015517949.1 PREDICTED: protein disulfide-isomerase [Neodiprion lecontei] ; TRINITY_DN75946_c0_g1_i5: XP_022174332.1 piggyBac transposable element-derived protein 4-like [Myzus persicae] ; TRINITY_DN75946_c0_g1_i1: XP_022174332.1 piggyBac transposable element-derived…	TRINITY_DN75946_c0_g1_i8: XP_015517949.1 PREDICTED: protein disulfide-isomerase [Neodiprion lecontei] ; TRINITY_DN75946_c0_g1_i4: XP_015517949.1 PREDICTED: protein disulfide-isomerase [Neodiprion lecontei] ; TRINITY_DN75946_c0_g1_i1: XP_022174332.1 piggyBac transposable element-derived protein 4-like [Myzus persicae] ; TRINITY_DN75946_c0_g1_i7: XP_015517949.1 PREDICTED: protein disulfide-isomeras…
TRINITY_DN67936_c0_g1	12.0605	5.66396e-12	6.06	8.66	8.02	0	0	0
TRINITY_DN75374_c1_g2	9.92685	6.20277e-12	10.72	8.15	1.32	0.01	0.01	0
TRINITY_DN76766_c2_g2	5.21726	6.22349e-12	74.08	166.13	61.06	2.37	4.9	1.49
TRINITY_DN49113_c0_g1	11.7924	6.22349e-12	4.76	4.31	4.54	0	0	0	TRINITY_DN49113_c0_g1_i2: XP_023021986.1 testis-specific serine/threonine-protein kinase 3-like [Leptinotarsa decemlineata] ; TRINITY_DN49113_c0_g1_i1: XP_023021986.1 testis-specific serine/threonine-protein kinase 3-like [Leptinotarsa decemlineata]	TRINITY_DN49113_c0_g1_i1: XP_023021986.1 testis-specific serine/threonine-protein kinase 3-like [Leptinotarsa decemlineata] ; TRINITY_DN49113_c0_g1_i2: XP_023021986.1 testis-specific serine/threonine-protein kinase 3-like [Leptinotarsa decemlineata] ;
TRINITY_DN62430_c1_g3	12.7478	6.53356e-12	123.2	68.86	146.57	0	0	0
TRINITY_DN68551_c1_g1	11.5404	6.62197e-12	6.08	6.54	5.61	0	0	0.01	TRINITY_DN68551_c1_g1_i10: XP_023017749.1 cilia- and flagella-associated protein 206-like [Leptinotarsa decemlineata] ; TRINITY_DN68551_c1_g1_i3: XP_023017749.1 cilia- and flagella-associated protein 206-like [Leptinotarsa decemlineata] ; TRINITY_DN68551_c1_g1_i4: XP_023017749.1 cilia- and flagella-associated protein 206-like [Leptinotarsa decemlineata] ; TRINITY_DN68551_c1_g1_i2: XP_019754653.1 …	TRINITY_DN68551_c1_g1_i10: XP_023017749.1 cilia- and flagella-associated protein 206-like [Leptinotarsa decemlineata] ; TRINITY_DN68551_c1_g1_i8: XP_023017749.1 cilia- and flagella-associated protein 206-like [Leptinotarsa decemlineata] ; TRINITY_DN68551_c1_g1_i9: XP_023017749.1 cilia- and flagella-associated protein 206-like [Leptinotarsa decemlineata] ; TRINITY_DN68551_c1_g1_i3: XP_023017749.1 …
TRINITY_DN47440_c0_g1	11.645	6.76944e-12	4.67	4.66	4.31	0	0	0	TRINITY_DN47440_c0_g1_i1: XP_018566372.1 mitochondrial uncoupling protein 4 isoform X1 [Anoplophora glabripennis]	TRINITY_DN47440_c0_g1_i1: XP_018566372.1 mitochondrial uncoupling protein 4 isoform X1 [Anoplophora glabripennis] ;
TRINITY_DN45943_c0_g1	12.271	7.26162e-12	13.2	16.09	21.19	0	0	0	TRINITY_DN45943_c0_g1_i3: XP_019755999.1 PREDICTED: uncharacterized protein LOC109534693 [Dendroctonus ponderosae]
TRINITY_DN60583_c3_g1	9.4164	7.40797e-12	10.02	9.95	8.9	0	0.02	0.03	TRINITY_DN60583_c3_g1_i3: XP_018575306.1 uncharacterized protein LOC108914084 [Anoplophora glabripennis] ; TRINITY_DN60583_c3_g1_i7: XP_018575306.1 uncharacterized protein LOC108914084 [Anoplophora glabripennis] ; TRINITY_DN60583_c3_g1_i9: XP_018575306.1 uncharacterized protein LOC108914084 [Anoplophora glabripennis] ; TRINITY_DN60583_c3_g1_i6: XP_018575306.1 uncharacterized protein LOC108914084 …	TRINITY_DN60583_c3_g1_i6: XP_018575306.1 uncharacterized protein LOC108914084 [Anoplophora glabripennis] ; TRINITY_DN60583_c3_g1_i9: ERL85457.1 hypothetical protein D910_02876 [Dendroctonus ponderosae] ; TRINITY_DN60583_c3_g1_i4: XP_018575306.1 uncharacterized protein LOC108914084 [Anoplophora glabripennis] ; TRINITY_DN60583_c3_g1_i7: XP_018575306.1 uncharacterized protein LOC108914084 [Anoplopho…
TRINITY_DN62521_c3_g1	11.2685	7.53434e-12	5.59	5.05	4.27	0	0	0.01	TRINITY_DN62521_c3_g1_i3: XP_012275225.1 IST1 homolog isoform X2 [Orussus abietinus] ; TRINITY_DN62521_c3_g1_i1: XP_012275225.1 IST1 homolog isoform X2 [Orussus abietinus] ; TRINITY_DN62521_c3_g1_i2: XP_012275225.1 IST1 homolog isoform X2 [Orussus abietinus] ; TRINITY_DN62521_c3_g1_i4: XP_012275225.1 IST1 homolog isoform X2 [Orussus abietinus]	TRINITY_DN62521_c3_g1_i4: XP_018569369.1 IST1 homolog isoform X6 [Anoplophora glabripennis] ; TRINITY_DN62521_c3_g1_i3: XP_018569369.1 IST1 homolog isoform X6 [Anoplophora glabripennis] ; TRINITY_DN62521_c3_g1_i2: XP_018569369.1 IST1 homolog isoform X6 [Anoplophora glabripennis] ; TRINITY_DN62521_c3_g1_i1: XP_018569369.1 IST1 homolog isoform X6 [Anoplophora glabripennis] ;
TRINITY_DN68221_c6_g5	12.1955	7.62565e-12	11.48	10.09	14.29	0	0	0	TRINITY_DN68221_c6_g5_i1: XP_023713421.1 purine nucleoside phosphorylase-like isoform X1 [Cryptotermes secundus]	TRINITY_DN68221_c6_g5_i1: PNF27772.1 Purine nucleoside phosphorylase [Cryptotermes secundus] ;
TRINITY_DN56870_c2_g1	13.2204	7.72789e-12	55.5	141.31	241.79	0	0	0	TRINITY_DN56870_c2_g1_i3: XP_005175284.1 PREDICTED: venom peptide Pc [Musca domestica] ; TRINITY_DN56870_c2_g1_i1: XP_018804252.1 PREDICTED: uncharacterized protein LOC108978431 [Bactrocera latifrons] ; TRINITY_DN56870_c2_g1_i8: ANG56305.1 single VWC domain protein [Eriocheir sinensis] ; TRINITY_DN56870_c2_g1_i4: AIW62515.1 PXCC family protein, partial [Scytodes thoracica] ; TRINITY_DN56870_c2_g1…
TRINITY_DN59137_c3_g1	6.3822	7.7338e-12	30.82	33.4	40.66	0.49	0.48	0.49
TRINITY_DN71876_c0_g1	9.24943	7.7338e-12	3.44	3.42	3.23	0.01	0.01	0	TRINITY_DN71876_c0_g1_i2: XP_023029887.1 uncharacterized protein LOC111517839 isoform X1 [Leptinotarsa decemlineata] ; TRINITY_DN71876_c0_g1_i1: XP_023029887.1 uncharacterized protein LOC111517839 isoform X1 [Leptinotarsa decemlineata]	TRINITY_DN71876_c0_g1_i1: XP_023029888.1 uncharacterized protein LOC111517839 isoform X2 [Leptinotarsa decemlineata] ; TRINITY_DN71876_c0_g1_i2: XP_023029887.1 uncharacterized protein LOC111517839 isoform X1 [Leptinotarsa decemlineata] ;
TRINITY_DN73794_c4_g1	-3.56847	7.7999e-12	3.24	2.52	0.94	29.51	39.88	15.59
TRINITY_DN68634_c0_g2	11.0356	7.80803e-12	6.22	4.98	2.94	0	0	0	TRINITY_DN68634_c0_g2_i1: XP_023025061.1 IQ and AAA domain-containing protein 1-like isoform X1 [Leptinotarsa decemlineata]	TRINITY_DN68634_c0_g2_i1: XP_023025068.1 IQ and AAA domain-containing protein 1-like isoform X2 [Leptinotarsa decemlineata] ;
TRINITY_DN47050_c0_g1	10.4729	8.29699e-12	8.52	9.84	10.61	0.01	0	0.01	TRINITY_DN47050_c0_g1_i1: XP_023026928.1 sperm flagellar protein 1-like [Leptinotarsa decemlineata]	TRINITY_DN47050_c0_g1_i1: XP_023026928.1 sperm flagellar protein 1-like [Leptinotarsa decemlineata] ;
TRINITY_DN66006_c2_g1	11.3895	8.95372e-12	3.89	3.7	2.93	0	0	0	TRINITY_DN66006_c2_g1_i4: XP_023011514.1 uncharacterized protein LOC111501831 [Leptinotarsa decemlineata] ; TRINITY_DN66006_c2_g1_i3: XP_023011514.1 uncharacterized protein LOC111501831 [Leptinotarsa decemlineata] ; TRINITY_DN66006_c2_g1_i1: XP_023011514.1 uncharacterized protein LOC111501831 [Leptinotarsa decemlineata]	TRINITY_DN66006_c2_g1_i3: XP_023011514.1 uncharacterized protein LOC111501831 [Leptinotarsa decemlineata] ; TRINITY_DN66006_c2_g1_i1: XP_023011514.1 uncharacterized protein LOC111501831 [Leptinotarsa decemlineata] ; TRINITY_DN66006_c2_g1_i4: XP_023011514.1 uncharacterized protein LOC111501831 [Leptinotarsa decemlineata] ;
TRINITY_DN65769_c3_g1	13.5566	9.47918e-12	156.99	138.84	9.38	0	0	0
TRINITY_DN47973_c0_g1	8.76897	1.00789e-11	9.78	16.2	4.66	0	0	0.09
TRINITY_DN66976_c0_g3	-11.3869	1.05081e-11	0	0	0	33.66	58.42	9.65
TRINITY_DN46486_c0_g1	12.1428	1.08042e-11	8.23	11.43	12.93	0	0	0	TRINITY_DN46486_c0_g1_i1: CCA17080.1 calmodulin putative [Albugo laibachii Nc14]	TRINITY_DN46486_c0_g1_i1: CDQ87622.1 unnamed protein product [Oncorhynchus mykiss] ;
TRINITY_DN74956_c1_g1	5.81984	1.08089e-11	5.8	7.74	4.14	0.08	0.27	0.03
TRINITY_DN45641_c0_g1	12.0466	1.10096e-11	5.79	6.98	8.06	0	0	0	TRINITY_DN45641_c0_g1_i1: ATP16173.1 putative alpha-soluble NSF attachment protein [Leptinotarsa decemlineata]	TRINITY_DN45641_c0_g1_i1: ATP16173.1 putative alpha-soluble NSF attachment protein [Leptinotarsa decemlineata] ;
TRINITY_DN57490_c4_g2	-11.5337	1.11626e-11	0	0	0	10.71	11.49	12.37
TRINITY_DN65033_c0_g1	-11.3403	1.12314e-11	0	0	0	9.93	9.71	8.04	TRINITY_DN65033_c0_g1_i1: XP_023026402.1 peroxidase-like [Leptinotarsa decemlineata]	TRINITY_DN65033_c0_g1_i1: KFB47945.1 AGAP013282-PA-like protein [Anopheles sinensis] ;
TRINITY_DN76309_c1_g1	10.1155	1.12524e-11	21.02	18.27	9.98	0	0	0.04	TRINITY_DN76309_c1_g1_i1: ENN81608.1 hypothetical protein YQE_01972, partial [Dendroctonus ponderosae] ; TRINITY_DN76309_c1_g1_i5: ENN81608.1 hypothetical protein YQE_01972, partial [Dendroctonus ponderosae] ; TRINITY_DN76309_c1_g1_i3: ENN81608.1 hypothetical protein YQE_01972, partial [Dendroctonus ponderosae] ; TRINITY_DN76309_c1_g1_i2: XP_019868304.1 PREDICTED: kelch-like protein 10 isoform X2…	TRINITY_DN76309_c1_g1_i1: XP_018562775.1 kelch-like protein 10 [Anoplophora glabripennis] ; TRINITY_DN76309_c1_g1_i3: XP_018562775.1 kelch-like protein 10 [Anoplophora glabripennis] ; TRINITY_DN76309_c1_g1_i2: XP_018562775.1 kelch-like protein 10 [Anoplophora glabripennis] ; TRINITY_DN76309_c1_g1_i4: XP_018562775.1 kelch-like protein 10 [Anoplophora glabripennis] ; TRINITY_DN76309_c1_g1_i5: XP_01…
TRINITY_DN67146_c0_g2	11.7594	1.13379e-11	5.8	5.63	6.27	0	0	0	TRINITY_DN67146_c0_g2_i2: XP_023030442.1 ELKS/Rab6-interacting/CAST family member 1 [Leptinotarsa decemlineata] ; TRINITY_DN67146_c0_g2_i3: XP_023030442.1 ELKS/Rab6-interacting/CAST family member 1 [Leptinotarsa decemlineata] ; TRINITY_DN67146_c0_g2_i1: XP_023030442.1 ELKS/Rab6-interacting/CAST family member 1 [Leptinotarsa decemlineata]	TRINITY_DN67146_c0_g2_i2: XP_023030442.1 ELKS/Rab6-interacting/CAST family member 1 [Leptinotarsa decemlineata] ; TRINITY_DN67146_c0_g2_i1: XP_023030442.1 ELKS/Rab6-interacting/CAST family member 1 [Leptinotarsa decemlineata] ; TRINITY_DN67146_c0_g2_i3: XP_023030442.1 ELKS/Rab6-interacting/CAST family member 1 [Leptinotarsa decemlineata] ;
TRINITY_DN60091_c0_g1	9.98591	1.14157e-11	4.67	3.79	3.54	0.01	0	0.01	TRINITY_DN60091_c0_g1_i4: XP_023021577.1 succinate--CoA ligase [ADP-forming] subunit beta, mitochondrial [Leptinotarsa decemlineata] ; TRINITY_DN60091_c0_g1_i1: XP_023021577.1 succinate--CoA ligase [ADP-forming] subunit beta, mitochondrial [Leptinotarsa decemlineata]	TRINITY_DN60091_c0_g1_i4: XP_023021577.1 succinate--CoA ligase [ADP-forming] subunit beta, mitochondrial [Leptinotarsa decemlineata] ; TRINITY_DN60091_c0_g1_i1: XP_023021577.1 succinate--CoA ligase [ADP-forming] subunit beta, mitochondrial [Leptinotarsa decemlineata] ;
TRINITY_DN44091_c0_g1	8.61081	1.14778e-11	5.39	6.15	6.11	0.01	0.02	0.01	TRINITY_DN44091_c0_g1_i1: XP_023021160.1 uncharacterized protein LOC111509619 [Leptinotarsa decemlineata]	TRINITY_DN44091_c0_g1_i1: XP_023021160.1 uncharacterized protein LOC111509619 [Leptinotarsa decemlineata] ;
TRINITY_DN57698_c2_g5	9.76999	1.18229e-11	13.82	13.77	16.7	0	0.06	0.02
TRINITY_DN50083_c0_g1	11.272	1.19609e-11	3.97	3.26	2.72	0	0	0	TRINITY_DN50083_c0_g1_i1: XP_023023117.1 adenylate kinase 7-like [Leptinotarsa decemlineata]	TRINITY_DN50083_c0_g1_i1: XP_023023117.1 adenylate kinase 7-like [Leptinotarsa decemlineata] ;
TRINITY_DN68093_c0_g3	-11.9286	1.24094e-11	0.04	0	0	38.87	30.62	44.94
TRINITY_DN47457_c1_g1	7.00264	1.27664e-11	4.97	5.61	6.39	0.05	0.06	0.04	TRINITY_DN47457_c1_g1_i1: XP_023014493.1 uncharacterized protein LOC111504219 [Leptinotarsa decemlineata] ; TRINITY_DN47457_c1_g1_i2: XP_023014493.1 uncharacterized protein LOC111504219 [Leptinotarsa decemlineata]	TRINITY_DN47457_c1_g1_i2: XP_023014493.1 uncharacterized protein LOC111504219 [Leptinotarsa decemlineata] ; TRINITY_DN47457_c1_g1_i1: XP_023014493.1 uncharacterized protein LOC111504219 [Leptinotarsa decemlineata] ;
TRINITY_DN75949_c5_g6	10.9933	1.28471e-11	39.42	28.81	19.93	0	0	0
TRINITY_DN57312_c0_g1	11.8152	1.29416e-11	14.48	15.89	19.57	0.01	0	0	TRINITY_DN57312_c0_g1_i3: XP_023311922.1 uncharacterized protein LOC111692247 [Anoplophora glabripennis] ; TRINITY_DN57312_c0_g1_i12: XP_023024908.1 uncharacterized protein LOC111512976, partial [Leptinotarsa decemlineata] ; TRINITY_DN57312_c0_g1_i8: XP_023024908.1 uncharacterized protein LOC111512976, partial [Leptinotarsa decemlineata] ; TRINITY_DN57312_c0_g1_i14: XP_023024908.1 uncharacterized…	TRINITY_DN57312_c0_g1_i14: XP_023024908.1 uncharacterized protein LOC111512976, partial [Leptinotarsa decemlineata] ; TRINITY_DN57312_c0_g1_i12: XP_023024908.1 uncharacterized protein LOC111512976, partial [Leptinotarsa decemlineata] ;
TRINITY_DN61948_c1_g1	4.37906	1.30405e-11	26.06	21.76	15.86	0.92	1.8	0.53	TRINITY_DN61948_c1_g1_i1: XP_023011780.1 NADP-dependent malic enzyme isoform X1 [Leptinotarsa decemlineata] ; TRINITY_DN61948_c1_g1_i5: XP_023011780.1 NADP-dependent malic enzyme isoform X1 [Leptinotarsa decemlineata] ; TRINITY_DN61948_c1_g1_i6: XP_023011780.1 NADP-dependent malic enzyme isoform X1 [Leptinotarsa decemlineata] ; TRINITY_DN61948_c1_g1_i2: PSN32342.1 hypothetical protein C0J52_26807…	TRINITY_DN61948_c1_g1_i8: XP_018570413.1 NADP-dependent malic enzyme isoform X1 [Anoplophora glabripennis] ; TRINITY_DN61948_c1_g1_i7: XP_023011782.1 NADP-dependent malic enzyme isoform X3 [Leptinotarsa decemlineata] ; TRINITY_DN61948_c1_g1_i1: XP_013137790.1 PREDICTED: NADP-dependent malic enzyme-like isoform X1 [Papilio polytes] ; TRINITY_DN61948_c1_g1_i6: XP_023011780.1 NADP-dependent malic en…
TRINITY_DN43303_c0_g1	12.0375	1.32888e-11	14.62	18.03	21.56	0	0	0	TRINITY_DN43303_c0_g1_i1: KRT80104.1 Thioredoxin [Oryctes borbonicus] ; TRINITY_DN43303_c0_g1_i2: KRT80104.1 Thioredoxin [Oryctes borbonicus] ; TRINITY_DN43303_c0_g1_i3: KRT80104.1 Thioredoxin [Oryctes borbonicus]	TRINITY_DN43303_c0_g1_i2: KRT80104.1 Thioredoxin [Oryctes borbonicus] ; TRINITY_DN43303_c0_g1_i1: KRT80104.1 Thioredoxin [Oryctes borbonicus] ; TRINITY_DN43303_c0_g1_i3: PNF32184.1 Protein disulfide-isomerase A5 [Cryptotermes secundus] ;
TRINITY_DN42772_c0_g1	12.1361	1.4233e-11	13.19	14.93	19.25	0	0	0	TRINITY_DN42772_c0_g1_i1: XP_023020070.1 uncharacterized protein LOC111508709 [Leptinotarsa decemlineata]	TRINITY_DN42772_c0_g1_i1: XP_023020070.1 uncharacterized protein LOC111508709 [Leptinotarsa decemlineata] ;
TRINITY_DN48327_c0_g1	8.92667	1.50031e-11	5.67	5.66	5.83	0	0.03	0.02	TRINITY_DN48327_c0_g1_i1: XP_018576710.1 uncharacterized protein LOC108915219 [Anoplophora glabripennis]	TRINITY_DN48327_c0_g1_i1: XP_018576710.1 uncharacterized protein LOC108915219 [Anoplophora glabripennis] ;
TRINITY_DN57683_c2_g1	11.8013	1.51898e-11	11.34	7.81	11.1	0	0	0	TRINITY_DN57683_c2_g1_i5: XP_016936343.1 PREDICTED: cytochrome c-1 [Drosophila suzukii] ; TRINITY_DN57683_c2_g1_i6: XP_016936343.1 PREDICTED: cytochrome c-1 [Drosophila suzukii] ; TRINITY_DN57683_c2_g1_i2: XP_016936343.1 PREDICTED: cytochrome c-1 [Drosophila suzukii] ; TRINITY_DN57683_c2_g1_i4: XP_022909351.1 uncharacterized protein LOC111420562 [Onthophagus taurus]	TRINITY_DN57683_c2_g1_i2: EDW28751.1 GL18777 [Drosophila persimilis] ; TRINITY_DN57683_c2_g1_i4: XP_022909351.1 uncharacterized protein LOC111420562 [Onthophagus taurus] ; TRINITY_DN57683_c2_g1_i6: EDW28751.1 GL18777 [Drosophila persimilis] ; TRINITY_DN57683_c2_g1_i5: EDW28751.1 GL18777 [Drosophila persimilis] ;
TRINITY_DN65673_c2_g2	-12.1791	1.53415e-11	0	0	0	17.06	25.93	30.08
TRINITY_DN73189_c0_g1	10.71	1.61328e-11	7	5.67	3.38	0	0	0
TRINITY_DN51734_c2_g4	11.8676	1.6287e-11	237.7	154.53	61.44	0	0	0.19
TRINITY_DN47836_c0_g1	11.6956	1.68332e-11	4.3	4.96	4.78	0	0	0	TRINITY_DN47836_c0_g1_i1: XP_023023288.1 malate dehydrogenase, mitochondrial-like [Leptinotarsa decemlineata]	TRINITY_DN47836_c0_g1_i1: XP_023023288.1 malate dehydrogenase, mitochondrial-like [Leptinotarsa decemlineata] ;
TRINITY_DN49706_c0_g1	11.8263	1.72857e-11	8.39	9.27	10.15	0	0	0	TRINITY_DN49706_c0_g1_i2: XP_023310383.1 SUN domain-containing protein 2-like [Anoplophora glabripennis] ; TRINITY_DN49706_c0_g1_i3: XP_023310383.1 SUN domain-containing protein 2-like [Anoplophora glabripennis] ; TRINITY_DN49706_c0_g1_i1: XP_023310383.1 SUN domain-containing protein 2-like [Anoplophora glabripennis]	TRINITY_DN49706_c0_g1_i3: XP_023310383.1 SUN domain-containing protein 2-like [Anoplophora glabripennis] ; TRINITY_DN49706_c0_g1_i2: XP_023310383.1 SUN domain-containing protein 2-like [Anoplophora glabripennis] ; TRINITY_DN49706_c0_g1_i1: XP_023310383.1 SUN domain-containing protein 2-like [Anoplophora glabripennis] ;
TRINITY_DN47137_c0_g1	9.1086	1.76767e-11	14.4	19.45	21.51	0.06	0	0.06	TRINITY_DN47137_c0_g1_i1: XP_018572947.1 UPF0691 protein C9orf116 homolog [Anoplophora glabripennis]	TRINITY_DN47137_c0_g1_i1: XP_018572947.1 UPF0691 protein C9orf116 homolog [Anoplophora glabripennis] ;
TRINITY_DN47640_c6_g1	11.5298	1.7712e-11	30.86	50.4	18.72	0	0	0
TRINITY_DN52602_c2_g1	12.2139	1.83441e-11	22.6	30.21	45.84	0	0.03	0
TRINITY_DN38782_c1_g1	11.2334	1.91839e-11	8604.45	10744.2	3179.82	0.77	1.66	0.86
TRINITY_DN53354_c2_g2	-12.093	2.15166e-11	0	0	0	84	147.57	26.47
TRINITY_DN47535_c1_g1	10.8389	2.16175e-11	1.31	1.88	1.28	0	0	0
TRINITY_DN71487_c0_g1	10.9671	2.20549e-11	8.46	7.36	6.26	0	0.01	0
TRINITY_DN20287_c0_g1	12.7643	2.35462e-11	86.38	15.84	671.02	0	0	0
TRINITY_DN61278_c0_g1	12.3711	2.44273e-11	11.18	13.52	20.05	0	0	0	TRINITY_DN61278_c0_g1_i1: XP_018573555.1 THAP domain-containing protein 4-like [Anoplophora glabripennis]	TRINITY_DN61278_c0_g1_i1: XP_018573555.1 THAP domain-containing protein 4-like [Anoplophora glabripennis] ;
TRINITY_DN51609_c5_g1	11.9022	2.45259e-11	8.36	8.75	10.79	0	0	0	TRINITY_DN51609_c5_g1_i1: XP_018565309.1 protamine-like [Anoplophora glabripennis] ; TRINITY_DN51609_c5_g1_i2: XP_018565309.1 protamine-like [Anoplophora glabripennis]
TRINITY_DN64817_c0_g2	9.38844	2.51238e-11	10.65	14.15	18.61	0	0.09	0
TRINITY_DN55424_c1_g1	11.4357	2.51238e-11	2.37	2.73	2.52	0	0	0	TRINITY_DN55424_c1_g1_i1: XP_019767986.1 PREDICTED: uncharacterized protein LOC109542956 isoform X1 [Dendroctonus ponderosae] ; TRINITY_DN55424_c1_g1_i6: XP_019767986.1 PREDICTED: uncharacterized protein LOC109542956 isoform X1 [Dendroctonus ponderosae] ; TRINITY_DN55424_c1_g1_i4: XP_019767986.1 PREDICTED: uncharacterized protein LOC109542956 isoform X1 [Dendroctonus ponderosae] ; TRINITY_DN55424…	TRINITY_DN55424_c1_g1_i1: XP_019767989.1 PREDICTED: uncharacterized protein LOC109542956 isoform X4 [Dendroctonus ponderosae] ; TRINITY_DN55424_c1_g1_i5: XP_019767989.1 PREDICTED: uncharacterized protein LOC109542956 isoform X4 [Dendroctonus ponderosae] ; TRINITY_DN55424_c1_g1_i6: XP_019767989.1 PREDICTED: uncharacterized protein LOC109542956 isoform X4 [Dendroctonus ponderosae] ; TRINITY_DN55424…
TRINITY_DN60747_c2_g6	-12.9773	2.62668e-11	0	0	0	202.26	118.62	329.49	TRINITY_DN60747_c2_g6_i1: XP_018574435.1 zinc finger protein 385B-like [Anoplophora glabripennis]
TRINITY_DN54853_c0_g1	6.35525	2.76511e-11	10.78	12.88	15.59	0.34	0.25	0.07	TRINITY_DN54853_c0_g1_i2: XP_018568005.1 uncharacterized protein LOC108908450 [Anoplophora glabripennis]	TRINITY_DN54853_c0_g1_i2: XP_018568005.1 uncharacterized protein LOC108908450 [Anoplophora glabripennis] ;
TRINITY_DN64630_c3_g2	-12.357	2.8577e-11	0	0	0	3.78	3.93	6.59	TRINITY_DN64630_c3_g2_i1: ATB56353.1 yellow-d2 [Leptinotarsa decemlineata] ; TRINITY_DN64630_c3_g2_i2: ATB56353.1 yellow-d2 [Leptinotarsa decemlineata]	TRINITY_DN64630_c3_g2_i2: ATB56353.1 yellow-d2 [Leptinotarsa decemlineata] ; TRINITY_DN64630_c3_g2_i1: ATB56353.1 yellow-d2 [Leptinotarsa decemlineata] ;
TRINITY_DN64247_c7_g1	8.00632	2.85995e-11	12.78	14.67	15.8	0.09	0.02	0.08	TRINITY_DN64247_c7_g1_i3: XP_023030098.1 uncharacterized protein LOC111518016 [Leptinotarsa decemlineata] ; TRINITY_DN64247_c7_g1_i4: XP_019754713.1 PREDICTED: uncharacterized protein LOC109533751 [Dendroctonus ponderosae] ; TRINITY_DN64247_c7_g1_i2: XP_023030098.1 uncharacterized protein LOC111518016 [Leptinotarsa decemlineata] ; TRINITY_DN64247_c7_g1_i1: XP_023030098.1 uncharacterized protein L…	TRINITY_DN64247_c7_g1_i1: XP_023030098.1 uncharacterized protein LOC111518016 [Leptinotarsa decemlineata] ; TRINITY_DN64247_c7_g1_i4: AEE62026.1 unknown [Dendroctonus ponderosae] ; TRINITY_DN64247_c7_g1_i3: XP_023030098.1 uncharacterized protein LOC111518016 [Leptinotarsa decemlineata] ; TRINITY_DN64247_c7_g1_i2: XP_023030098.1 uncharacterized protein LOC111518016 [Leptinotarsa decemlineata] ;
TRINITY_DN76180_c6_g3	-7.80362	2.86172e-11	0.06	0.05	0	10.23	8.44	10.85	TRINITY_DN76180_c6_g3_i1: ALL35419.1 terpene synthase, partial [Psylliodes chrysocephalus]	TRINITY_DN76180_c6_g3_i1: ALL35419.1 terpene synthase, partial [Psylliodes chrysocephalus] ;
TRINITY_DN59043_c0_g1	11.9941	2.86207e-11	17.6	20.57	26.56	0	0	0	TRINITY_DN59043_c0_g1_i1: XP_023028545.1 uncharacterized protein LOC111516633 [Leptinotarsa decemlineata]
TRINITY_DN63506_c3_g1	7.13425	2.96947e-11	18.75	21.39	20.93	0.08	0.17	0.2	TRINITY_DN63506_c3_g1_i1: XP_023023623.1 uncharacterized protein LOC111511835 [Leptinotarsa decemlineata] ; TRINITY_DN63506_c3_g1_i5: SPT17762.1 unnamed protein product [Triticum aestivum] ; TRINITY_DN63506_c3_g1_i4: XP_023023623.1 uncharacterized protein LOC111511835 [Leptinotarsa decemlineata] ; TRINITY_DN63506_c3_g1_i3: ONM06831.1 Retrovirus-related Pol polyprotein LINE-1 [Zea mays] ; TRINITY_…	TRINITY_DN63506_c3_g1_i1: XP_023023623.1 uncharacterized protein LOC111511835 [Leptinotarsa decemlineata] ; TRINITY_DN63506_c3_g1_i3: ONM06831.1 Retrovirus-related Pol polyprotein LINE-1 [Zea mays] ; TRINITY_DN63506_c3_g1_i2: XP_023023623.1 uncharacterized protein LOC111511835 [Leptinotarsa decemlineata] ; TRINITY_DN63506_c3_g1_i4: XP_023023623.1 uncharacterized protein LOC111511835 [Leptinotarsa…
TRINITY_DN65271_c0_g2	11.4472	2.98208e-11	13.34	14.1	13	0	0	0	TRINITY_DN65271_c0_g2_i1: XP_023024620.1 uncharacterized protein LOC111512703 [Leptinotarsa decemlineata] ; TRINITY_DN65271_c0_g2_i2: XP_023024620.1 uncharacterized protein LOC111512703 [Leptinotarsa decemlineata]	TRINITY_DN65271_c0_g2_i2: XP_023024620.1 uncharacterized protein LOC111512703 [Leptinotarsa decemlineata] ;
TRINITY_DN25220_c0_g1	11.238	2.99192e-11	292.39	379.55	341.08	0	0	0.09
TRINITY_DN76399_c1_g1	6.13898	3.07879e-11	29.66	26.57	5.27	0.24	0.61	0.09	TRINITY_DN76399_c1_g1_i5: XP_018571524.1 alpha-tubulin N-acetyltransferase isoform X1 [Anoplophora glabripennis] ; TRINITY_DN76399_c1_g1_i1: XP_018571524.1 alpha-tubulin N-acetyltransferase isoform X1 [Anoplophora glabripennis]
TRINITY_DN71844_c2_g1	8.56284	3.0791e-11	4.11	3.97	3.39	0.01	0	0	TRINITY_DN71844_c2_g1_i4: PCG65177.1 hypothetical protein B5V51_9559 [Heliothis virescens] ; TRINITY_DN71844_c2_g1_i7: EFN81401.1 Putative AC transposase, partial [Harpegnathos saltator] ; TRINITY_DN71844_c2_g1_i3: PZO93396.1 hypothetical protein DI617_08800 [Streptococcus pyogenes]
TRINITY_DN67023_c1_g5	9.46817	3.08542e-11	11.93	16.56	19.63	0.07	0	0.03	TRINITY_DN67023_c1_g5_i3: XP_023013645.1 uncharacterized protein LOC111503511 [Leptinotarsa decemlineata] ; TRINITY_DN67023_c1_g5_i1: XP_023013645.1 uncharacterized protein LOC111503511 [Leptinotarsa decemlineata] ; TRINITY_DN67023_c1_g5_i4: XP_023013645.1 uncharacterized protein LOC111503511 [Leptinotarsa decemlineata]	TRINITY_DN67023_c1_g5_i1: XP_023013645.1 uncharacterized protein LOC111503511 [Leptinotarsa decemlineata] ; TRINITY_DN67023_c1_g5_i3: XP_023013645.1 uncharacterized protein LOC111503511 [Leptinotarsa decemlineata] ; TRINITY_DN67023_c1_g5_i4: XP_023013645.1 uncharacterized protein LOC111503511 [Leptinotarsa decemlineata] ;
TRINITY_DN45701_c0_g1	11.7129	3.11276e-11	5.9	7.13	7.38	0	0	0	TRINITY_DN45701_c0_g1_i1: XP_023017400.1 regulator of microtubule dynamics protein 1-like isoform X2 [Leptinotarsa decemlineata]	TRINITY_DN45701_c0_g1_i1: XP_023017400.1 regulator of microtubule dynamics protein 1-like isoform X2 [Leptinotarsa decemlineata] ;
TRINITY_DN39434_c0_g1	10.0508	3.13524e-11	5.93	5.25	4.7	0.02	0	0	TRINITY_DN39434_c0_g1_i1: XP_023026222.1 26S proteasome non-ATPase regulatory subunit 6-like [Leptinotarsa decemlineata]	TRINITY_DN39434_c0_g1_i1: XP_023026222.1 26S proteasome non-ATPase regulatory subunit 6-like [Leptinotarsa decemlineata] ;
TRINITY_DN65432_c4_g7	11.2612	3.20621e-11	8.96	8.48	7.85	0	0	0	TRINITY_DN65432_c4_g7_i1: XP_023026291.1 centrosomal protein of 78 kDa [Leptinotarsa decemlineata]
TRINITY_DN58745_c2_g1	9.22097	3.25871e-11	4.36	4.63	4.68	0.01	0	0.02	TRINITY_DN58745_c2_g1_i1: XP_971025.2 PREDICTED: kinesin-like protein KIF3A [Tribolium castaneum] ; TRINITY_DN58745_c2_g1_i2: XP_971025.2 PREDICTED: kinesin-like protein KIF3A [Tribolium castaneum]	TRINITY_DN58745_c2_g1_i2: EFA11494.1 Kinesin-like protein Klp68D [Tribolium castaneum] ; TRINITY_DN58745_c2_g1_i1: XP_019865591.1 PREDICTED: kinesin-like protein KIF3A [Aethina tumida] ;
TRINITY_DN65271_c0_g1	6.4343	3.33395e-11	6.48	6.29	6.17	0.07	0.08	0.07	TRINITY_DN65271_c0_g1_i6: PSN48513.1 hypothetical protein C0J52_14064 [Blattella germanica] ; TRINITY_DN65271_c0_g1_i5: XP_015432528.1 PREDICTED: uncharacterized protein LOC107188700 [Dufourea novaeangliae] ; TRINITY_DN65271_c0_g1_i7: PSN48513.1 hypothetical protein C0J52_14064 [Blattella germanica] ; TRINITY_DN65271_c0_g1_i1: PSN48513.1 hypothetical protein C0J52_14064 [Blattella germanica]	TRINITY_DN65271_c0_g1_i6: PSN48513.1 hypothetical protein C0J52_14064 [Blattella germanica] ; TRINITY_DN65271_c0_g1_i7: PSN48513.1 hypothetical protein C0J52_14064 [Blattella germanica] ;
TRINITY_DN59505_c1_g1	11.8668	3.45632e-11	16.47	19.26	25.32	0	0	0.02	TRINITY_DN59505_c1_g1_i3: XP_023021539.1 rutC family protein UK114 isoform X1 [Leptinotarsa decemlineata] ; TRINITY_DN59505_c1_g1_i10: XP_023021539.1 rutC family protein UK114 isoform X1 [Leptinotarsa decemlineata] ; TRINITY_DN59505_c1_g1_i8: XP_023021539.1 rutC family protein UK114 isoform X1 [Leptinotarsa decemlineata] ; TRINITY_DN59505_c1_g1_i6: XP_023021539.1 rutC family protein UK114 isoform…	TRINITY_DN59505_c1_g1_i2: XP_023021541.1 rutC family protein UK114 isoform X3 [Leptinotarsa decemlineata] ; TRINITY_DN59505_c1_g1_i8: XP_023021539.1 rutC family protein UK114 isoform X1 [Leptinotarsa decemlineata] ; TRINITY_DN59505_c1_g1_i6: XP_023021539.1 rutC family protein UK114 isoform X1 [Leptinotarsa decemlineata] ; TRINITY_DN59505_c1_g1_i9: XP_023021539.1 rutC family protein UK114 isoform …
TRINITY_DN57334_c0_g2	11.1747	3.54685e-11	8.65	8.34	8.37	0	0.02	0	TRINITY_DN57334_c0_g2_i2: AEE61513.1 unknown [Dendroctonus ponderosae]	TRINITY_DN57334_c0_g2_i2: XP_008195251.2 PREDICTED: metaxin-2-like isoform X2 [Tribolium castaneum] ;
TRINITY_DN76309_c1_g2	10.7469	3.83743e-11	15.81	14.33	8.21	0	0	0
TRINITY_DN54281_c6_g3	11.3896	3.91187e-11	4.14	4.1	4.24	0	0	0	TRINITY_DN54281_c6_g3_i2: XP_976251.1 PREDICTED: uncharacterized protein LOC657564 [Tribolium castaneum] ; TRINITY_DN54281_c6_g3_i1: XP_976251.1 PREDICTED: uncharacterized protein LOC657564 [Tribolium castaneum]
TRINITY_DN62498_c0_g1	11.4608	4.02089e-11	4.64	4.94	5.85	0	0	0.01
TRINITY_DN44829_c0_g1	-6.11521	4.03731e-11	0.17	0.26	0.11	13.86	11.57	15.02
TRINITY_DN70798_c0_g1	9.9508	4.04469e-11	49.37	63.54	84.77	0	0	0.11	TRINITY_DN70798_c0_g1_i4: XP_023016554.1 zinc metalloproteinase nas-13-like isoform X1 [Leptinotarsa decemlineata] ; TRINITY_DN70798_c0_g1_i2: XP_023016554.1 zinc metalloproteinase nas-13-like isoform X1 [Leptinotarsa decemlineata] ; TRINITY_DN70798_c0_g1_i1: XP_023016554.1 zinc metalloproteinase nas-13-like isoform X1 [Leptinotarsa decemlineata]
TRINITY_DN56425_c1_g1	9.70637	4.07743e-11	3.29	3.43	2.69	0.01	0.01	0
TRINITY_DN52842_c6_g1	11.0811	4.08005e-11	6.15	5.49	5.13	0	0	0.01
TRINITY_DN55155_c0_g1	11.9433	4.28779e-11	7.85	7.75	10.78	0	0	0	TRINITY_DN55155_c0_g1_i2: XP_023021895.1 uncharacterized protein LOC111510228 [Leptinotarsa decemlineata] ; TRINITY_DN55155_c0_g1_i3: XP_023021895.1 uncharacterized protein LOC111510228 [Leptinotarsa decemlineata]	TRINITY_DN55155_c0_g1_i2: XP_023021895.1 uncharacterized protein LOC111510228 [Leptinotarsa decemlineata] ; TRINITY_DN55155_c0_g1_i3: XP_023021895.1 uncharacterized protein LOC111510228 [Leptinotarsa decemlineata] ;
TRINITY_DN67314_c1_g1	11.5457	4.47484e-11	7.27	8.44	8.52	0	0	0	TRINITY_DN67314_c1_g1_i1: XP_023013090.1 E3 ubiquitin-protein ligase MARCH3-like [Leptinotarsa decemlineata]	TRINITY_DN67314_c1_g1_i1: XP_023013090.1 E3 ubiquitin-protein ligase MARCH3-like [Leptinotarsa decemlineata] ;
TRINITY_DN56353_c3_g3	12.1504	4.63724e-11	59.45	96.37	112.77	0	0	0
TRINITY_DN75916_c2_g2	6.39605	4.71081e-11	27.03	44.08	6.52	0.29	0.72	0.31
TRINITY_DN33187_c0_g1	10.8099	4.91532e-11	31.36	37.82	6.7	0	0	0.21
TRINITY_DN62080_c3_g1	4.90332	4.96504e-11	52.85	76.79	23.59	1.63	2.65	1.2	TRINITY_DN62080_c3_g1_i1: OTF86477.1 putative reverse transcriptase domain-containing protein [Helianthus annuus]	TRINITY_DN62080_c3_g1_i1: OTF86477.1 putative reverse transcriptase domain-containing protein [Helianthus annuus] ;
TRINITY_DN74708_c0_g1	-7.59379	4.9845e-11	0.08	0.03	0.04	12.63	8.19	13.97
TRINITY_DN70382_c2_g3	-3.61665	5.08225e-11	6.22	4.38	2.16	62.34	86.87	26.84
TRINITY_DN51110_c0_g2	7.09368	5.19184e-11	2.15	1.82	1.9	0.01	0.03	0.01	TRINITY_DN51110_c0_g2_i1: XP_023012256.1 dynein assembly factor 4, axonemal-like [Leptinotarsa decemlineata] ; TRINITY_DN51110_c0_g2_i2: XP_023012256.1 dynein assembly factor 4, axonemal-like [Leptinotarsa decemlineata]	TRINITY_DN51110_c0_g2_i1: XP_023012256.1 dynein assembly factor 4, axonemal-like [Leptinotarsa decemlineata] ; TRINITY_DN51110_c0_g2_i2: XP_023012256.1 dynein assembly factor 4, axonemal-like [Leptinotarsa decemlineata] ;
TRINITY_DN60367_c0_g1	8.64781	5.19303e-11	7.96	7.7	6.77	0.02	0	0.03	TRINITY_DN60367_c0_g1_i2: XP_023022512.1 ATP synthase subunit b, mitochondrial-like [Leptinotarsa decemlineata] ; TRINITY_DN60367_c0_g1_i1: XP_023022512.1 ATP synthase subunit b, mitochondrial-like [Leptinotarsa decemlineata] ; TRINITY_DN60367_c0_g1_i3: XP_023022512.1 ATP synthase subunit b, mitochondrial-like [Leptinotarsa decemlineata]	TRINITY_DN60367_c0_g1_i1: XP_023022512.1 ATP synthase subunit b, mitochondrial-like [Leptinotarsa decemlineata] ; TRINITY_DN60367_c0_g1_i2: XP_023022512.1 ATP synthase subunit b, mitochondrial-like [Leptinotarsa decemlineata] ; TRINITY_DN60367_c0_g1_i3: XP_023022512.1 ATP synthase subunit b, mitochondrial-like [Leptinotarsa decemlineata] ;
TRINITY_DN47245_c0_g1	9.76903	5.27074e-11	8.06	8.87	6.74	0.02	0	0.01	TRINITY_DN47245_c0_g1_i3: XP_023029871.1 radial spoke head 1 homolog [Leptinotarsa decemlineata] ; TRINITY_DN47245_c0_g1_i1: ERL93723.1 hypothetical protein D910_11010 [Dendroctonus ponderosae] ; TRINITY_DN47245_c0_g1_i2: XP_023029871.1 radial spoke head 1 homolog [Leptinotarsa decemlineata]	TRINITY_DN47245_c0_g1_i1: XP_023029871.1 radial spoke head 1 homolog [Leptinotarsa decemlineata] ; TRINITY_DN47245_c0_g1_i3: XP_023029871.1 radial spoke head 1 homolog [Leptinotarsa decemlineata] ; TRINITY_DN47245_c0_g1_i2: XP_023029871.1 radial spoke head 1 homolog [Leptinotarsa decemlineata] ;
TRINITY_DN47368_c0_g1	10.2971	5.34985e-11	4.61	5.05	5.1	0	0.02	0	TRINITY_DN47368_c0_g1_i1: XP_023027711.1 katanin p60 ATPase-containing subunit A-like 2 [Leptinotarsa decemlineata]	TRINITY_DN47368_c0_g1_i1: XP_023027711.1 katanin p60 ATPase-containing subunit A-like 2 [Leptinotarsa decemlineata] ;
TRINITY_DN76180_c6_g2	-8.61346	5.42573e-11	0.01	0.05	0.02	8.71	6.69	8.85	TRINITY_DN76180_c6_g2_i1: ALL35416.1 terpene synthase [Psylliodes chrysocephalus]	TRINITY_DN76180_c6_g2_i1: ALL35416.1 terpene synthase [Psylliodes chrysocephalus] ;
TRINITY_DN6574_c0_g1	12.5515	5.63167e-11	0.22	0.16	0	0	0	0
TRINITY_DN63703_c3_g1	-9.18635	5.67211e-11	0.04	0.01	0	6.75	5.47	7.82	TRINITY_DN63703_c3_g1_i1: XP_023309989.1 cytochrome P450 4C1-like [Anoplophora glabripennis] ; TRINITY_DN63703_c3_g1_i4: XP_023309989.1 cytochrome P450 4C1-like [Anoplophora glabripennis] ; TRINITY_DN63703_c3_g1_i5: XP_023309989.1 cytochrome P450 4C1-like [Anoplophora glabripennis] ; TRINITY_DN63703_c3_g1_i3: XP_023309989.1 cytochrome P450 4C1-like [Anoplophora glabripennis]	TRINITY_DN63703_c3_g1_i3: XP_018561986.1 cytochrome P450 4C1-like isoform X2 [Anoplophora glabripennis] ; TRINITY_DN63703_c3_g1_i4: XP_018561986.1 cytochrome P450 4C1-like isoform X2 [Anoplophora glabripennis] ; TRINITY_DN63703_c3_g1_i5: XP_018561986.1 cytochrome P450 4C1-like isoform X2 [Anoplophora glabripennis] ; TRINITY_DN63703_c3_g1_i1: XP_018561986.1 cytochrome P450 4C1-like isoform X2 [Ano…
TRINITY_DN58626_c3_g1	5.67943	5.73491e-11	28.8	34.86	8.57	0.66	0.7	0.08
TRINITY_DN64808_c1_g1	11.7788	5.73678e-11	20.09	22.37	27.7	0	0	0
TRINITY_DN63468_c7_g1	11.5185	6.39582e-11	5.83	7.6	7.84	0	0	0	TRINITY_DN63468_c7_g1_i3: XP_023023332.1 THAP domain-containing protein 4-like [Leptinotarsa decemlineata] ; TRINITY_DN63468_c7_g1_i1: XP_023023332.1 THAP domain-containing protein 4-like [Leptinotarsa decemlineata] ; TRINITY_DN63468_c7_g1_i2: XP_023023332.1 THAP domain-containing protein 4-like [Leptinotarsa decemlineata]	TRINITY_DN63468_c7_g1_i3: XP_023023332.1 THAP domain-containing protein 4-like [Leptinotarsa decemlineata] ; TRINITY_DN63468_c7_g1_i1: XP_023023332.1 THAP domain-containing protein 4-like [Leptinotarsa decemlineata] ; TRINITY_DN63468_c7_g1_i2: XP_023023332.1 THAP domain-containing protein 4-like [Leptinotarsa decemlineata] ;
TRINITY_DN48485_c0_g1	-5.89925	6.54622e-11	0.08	0.06	0.05	3.71	3.36	3.67	TRINITY_DN48485_c0_g1_i1: ASN76824.1 prophenoloxidase activating factor 3 [Octodonta nipae]	TRINITY_DN48485_c0_g1_i1: XP_023025022.1 tryptase-like [Leptinotarsa decemlineata] ;
TRINITY_DN55372_c1_g2	10.3661	6.55932e-11	7.48	6.38	4.83	0	0	0.02	TRINITY_DN55372_c1_g2_i1: XP_023023406.1 dynein assembly factor 1, axonemal homolog [Leptinotarsa decemlineata] ; TRINITY_DN55372_c1_g2_i2: XP_023310099.1 dynein assembly factor 1, axonemal homolog [Anoplophora glabripennis] ; TRINITY_DN55372_c1_g2_i6: XP_023310099.1 dynein assembly factor 1, axonemal homolog [Anoplophora glabripennis] ; TRINITY_DN55372_c1_g2_i5: XP_023023406.1 dynein assembly fa…	TRINITY_DN55372_c1_g2_i2: XP_023023406.1 dynein assembly factor 1, axonemal homolog [Leptinotarsa decemlineata] ; TRINITY_DN55372_c1_g2_i6: XP_023023406.1 dynein assembly factor 1, axonemal homolog [Leptinotarsa decemlineata] ; TRINITY_DN55372_c1_g2_i1: XP_023012892.1 golgin subfamily A member 6-like protein 22 [Leptinotarsa decemlineata] ; TRINITY_DN55372_c1_g2_i5: XP_023012892.1 golgin subfamil…
TRINITY_DN56926_c5_g3	11.5587	6.65346e-11	4.63	4.2	5.21	0	0	0	TRINITY_DN56926_c5_g3_i1: XP_023027405.1 uncharacterized protein LOC111515413 [Leptinotarsa decemlineata]	TRINITY_DN56926_c5_g3_i1: XP_023027405.1 uncharacterized protein LOC111515413 [Leptinotarsa decemlineata] ;
TRINITY_DN61164_c2_g1	10.8567	6.69941e-11	6.05	6.38	5.43	0	0.01	0	TRINITY_DN61164_c2_g1_i1: XP_019869303.1 PREDICTED: triosephosphate isomerase isoform X1 [Aethina tumida] ; TRINITY_DN61164_c2_g1_i2: XP_019869303.1 PREDICTED: triosephosphate isomerase isoform X1 [Aethina tumida] ; TRINITY_DN61164_c2_g1_i4: XP_019869303.1 PREDICTED: triosephosphate isomerase isoform X1 [Aethina tumida] ; TRINITY_DN61164_c2_g1_i3: XP_019869303.1 PREDICTED: triosephosphate isomera…	TRINITY_DN61164_c2_g1_i2: XP_018572162.1 triosephosphate isomerase [Anoplophora glabripennis] ; TRINITY_DN61164_c2_g1_i4: XP_018572162.1 triosephosphate isomerase [Anoplophora glabripennis] ; TRINITY_DN61164_c2_g1_i1: XP_018572162.1 triosephosphate isomerase [Anoplophora glabripennis] ; TRINITY_DN61164_c2_g1_i3: XP_018572162.1 triosephosphate isomerase [Anoplophora glabripennis] ;
TRINITY_DN48596_c0_g1	10.5872	6.71662e-11	9.26	10.82	12.94	0.01	0	0	TRINITY_DN48596_c0_g1_i3: XP_018561048.1 dnaJ homolog subfamily B member 6-A isoform X2 [Anoplophora glabripennis] ; TRINITY_DN48596_c0_g1_i2: XP_008197911.1 PREDICTED: dnaJ homolog subfamily B member 6 isoform X2 [Tribolium castaneum] ; TRINITY_DN48596_c0_g1_i1: XP_008197911.1 PREDICTED: dnaJ homolog subfamily B member 6 isoform X2 [Tribolium castaneum]	TRINITY_DN48596_c0_g1_i2: XP_018561048.1 dnaJ homolog subfamily B member 6-A isoform X2 [Anoplophora glabripennis] ; TRINITY_DN48596_c0_g1_i3: XP_018561048.1 dnaJ homolog subfamily B member 6-A isoform X2 [Anoplophora glabripennis] ; TRINITY_DN48596_c0_g1_i1: XP_018561048.1 dnaJ homolog subfamily B member 6-A isoform X2 [Anoplophora glabripennis] ;
TRINITY_DN68979_c0_g2	10.7789	6.80767e-11	5.03	4.4	3.53	0	0.01	0	TRINITY_DN68979_c0_g2_i3: XP_023309802.1 cyclic nucleotide-binding domain-containing protein 2-like [Anoplophora glabripennis] ; TRINITY_DN68979_c0_g2_i1: XP_023023817.1 cyclic nucleotide-binding domain-containing protein 2-like [Leptinotarsa decemlineata] ; TRINITY_DN68979_c0_g2_i2: XP_023023817.1 cyclic nucleotide-binding domain-containing protein 2-like [Leptinotarsa decemlineata]	TRINITY_DN68979_c0_g2_i2: XP_023023817.1 cyclic nucleotide-binding domain-containing protein 2-like [Leptinotarsa decemlineata] ; TRINITY_DN68979_c0_g2_i1: XP_023023817.1 cyclic nucleotide-binding domain-containing protein 2-like [Leptinotarsa decemlineata] ; TRINITY_DN68979_c0_g2_i3: XP_023309802.1 cyclic nucleotide-binding domain-containing protein 2-like [Anoplophora glabripennis] ;
TRINITY_DN46552_c0_g1	8.42266	6.96897e-11	3.99	4.37	2.16	0.03	0	0.01	TRINITY_DN46552_c0_g1_i4: XP_023030054.1 transcription factor SOX-9-like isoform X1 [Leptinotarsa decemlineata] ; TRINITY_DN46552_c0_g1_i1: XP_019873610.1 PREDICTED: transcription factor SOX-30-like isoform X5 [Aethina tumida]	TRINITY_DN46552_c0_g1_i1: XP_019873610.1 PREDICTED: transcription factor SOX-30-like isoform X5 [Aethina tumida] ; TRINITY_DN46552_c0_g1_i4: XP_023030054.1 transcription factor SOX-9-like isoform X1 [Leptinotarsa decemlineata] ;
TRINITY_DN76460_c6_g1	-7.64329	6.97692e-11	0	0.03	0.01	5.69	2.75	3.02
TRINITY_DN58930_c3_g3	6.69654	6.97692e-11	3.77	4.29	4.92	0.06	0.04	0.02	TRINITY_DN58930_c3_g3_i2: XP_023016258.1 phospholipid phosphatase 5-like [Leptinotarsa decemlineata] ; TRINITY_DN58930_c3_g3_i1: XP_023016258.1 phospholipid phosphatase 5-like [Leptinotarsa decemlineata]	TRINITY_DN58930_c3_g3_i1: XP_023016258.1 phospholipid phosphatase 5-like [Leptinotarsa decemlineata] ; TRINITY_DN58930_c3_g3_i2: XP_023016258.1 phospholipid phosphatase 5-like [Leptinotarsa decemlineata] ;
TRINITY_DN60535_c0_g2	11.671	7.06496e-11	5.55	7.63	8.51	0	0	0	TRINITY_DN60535_c0_g2_i1: XP_023020511.1 uncharacterized protein LOC111509069 [Leptinotarsa decemlineata] ; TRINITY_DN60535_c0_g2_i2: XP_023020511.1 uncharacterized protein LOC111509069 [Leptinotarsa decemlineata]	TRINITY_DN60535_c0_g2_i2: XP_023020511.1 uncharacterized protein LOC111509069 [Leptinotarsa decemlineata] ; TRINITY_DN60535_c0_g2_i1: XP_023020511.1 uncharacterized protein LOC111509069 [Leptinotarsa decemlineata] ;
TRINITY_DN65424_c2_g1	-7.55392	7.12483e-11	3.26	2.92	4.28	635.99	431.02	943.69	TRINITY_DN65424_c2_g1_i3: XP_023016416.1 protein lethal(2)essential for life-like [Leptinotarsa decemlineata] ; TRINITY_DN65424_c2_g1_i5: XP_018571637.1 protein lethal(2)essential for life [Anoplophora glabripennis] ; TRINITY_DN65424_c2_g1_i2: XP_018571637.1 protein lethal(2)essential for life [Anoplophora glabripennis] ; TRINITY_DN65424_c2_g1_i6: XP_023016416.1 protein lethal(2)essential for lif…	TRINITY_DN65424_c2_g1_i8: XP_023016416.1 protein lethal(2)essential for life-like [Leptinotarsa decemlineata] ; TRINITY_DN65424_c2_g1_i3: XP_023016416.1 protein lethal(2)essential for life-like [Leptinotarsa decemlineata] ; TRINITY_DN65424_c2_g1_i1: XP_023016416.1 protein lethal(2)essential for life-like [Leptinotarsa decemlineata] ; TRINITY_DN65424_c2_g1_i7: XP_023016416.1 protein lethal(2)essen…
TRINITY_DN50417_c0_g1	11.5077	7.12659e-11	3.85	5.21	4.84	0	0	0	TRINITY_DN50417_c0_g1_i1: XP_019771242.1 PREDICTED: protein lifeguard 3-like [Dendroctonus ponderosae]	TRINITY_DN50417_c0_g1_i1: XP_015924401.1 protein lifeguard 3-like [Parasteatoda tepidariorum] ;
TRINITY_DN60953_c1_g1	7.50468	7.41624e-11	201	296.01	273.66	0.89	0.76	2.74	TRINITY_DN60953_c1_g1_i3: KFM80371.1 hypothetical protein X975_22425, partial [Stegodyphus mimosarum] ; TRINITY_DN60953_c1_g1_i8: PSN40899.1 hypothetical protein C0J52_18728 [Blattella germanica] ; TRINITY_DN60953_c1_g1_i2: PSN40899.1 hypothetical protein C0J52_18728 [Blattella germanica] ; TRINITY_DN60953_c1_g1_i6: PRD22589.1 hypothetical protein NCL1_48740 [Nephila clavipes] ; TRINITY_DN60953_c…
TRINITY_DN68649_c3_g4	10.6761	7.54328e-11	43.65	48.3	29.91	0	0	0	TRINITY_DN68649_c3_g4_i2: PSN45119.1 hypothetical protein C0J52_18786 [Blattella germanica] ; TRINITY_DN68649_c3_g4_i1: PSN45119.1 hypothetical protein C0J52_18786 [Blattella germanica]
TRINITY_DN46921_c0_g1	-7.50628	7.59605e-11	0.05	0.05	0.09	9.65	5.05	12.02	TRINITY_DN46921_c0_g1_i2: APC94269.1 odorant-binding protein 28, partial [Pyrrhalta aenescens]
TRINITY_DN58035_c0_g1	11.0282	7.62543e-11	5.06	4.72	4.01	0	0	0	TRINITY_DN58035_c0_g1_i1: ENN83608.1 hypothetical protein YQE_00037, partial [Dendroctonus ponderosae] ; TRINITY_DN58035_c0_g1_i2: ENN83608.1 hypothetical protein YQE_00037, partial [Dendroctonus ponderosae]	TRINITY_DN58035_c0_g1_i1: ENN83608.1 hypothetical protein YQE_00037, partial [Dendroctonus ponderosae] ; TRINITY_DN58035_c0_g1_i2: ENN83608.1 hypothetical protein YQE_00037, partial [Dendroctonus ponderosae] ;
TRINITY_DN54582_c0_g2	11.3384	7.64405e-11	5.33	6.79	6.85	0	0	0	TRINITY_DN54582_c0_g2_i2: XP_023310514.1 protein NEDD1-like [Anoplophora glabripennis] ; TRINITY_DN54582_c0_g2_i3: XP_023310514.1 protein NEDD1-like [Anoplophora glabripennis] ; TRINITY_DN54582_c0_g2_i1: XP_023310514.1 protein NEDD1-like [Anoplophora glabripennis]	TRINITY_DN54582_c0_g2_i1: XP_023312501.1 protein NEDD1-like [Anoplophora glabripennis] ; TRINITY_DN54582_c0_g2_i3: XP_023312501.1 protein NEDD1-like [Anoplophora glabripennis] ; TRINITY_DN54582_c0_g2_i2: XP_023312501.1 protein NEDD1-like [Anoplophora glabripennis] ;
TRINITY_DN69192_c2_g1	10.9054	7.71238e-11	11.5	10.33	8.04	0	0	0	TRINITY_DN69192_c2_g1_i2: XP_023026910.1 ATPase family AAA domain-containing protein 2-like [Leptinotarsa decemlineata] ; TRINITY_DN69192_c2_g1_i1: XP_023026910.1 ATPase family AAA domain-containing protein 2-like [Leptinotarsa decemlineata]	TRINITY_DN69192_c2_g1_i2: XP_023026910.1 ATPase family AAA domain-containing protein 2-like [Leptinotarsa decemlineata] ; TRINITY_DN69192_c2_g1_i1: XP_023026910.1 ATPase family AAA domain-containing protein 2-like [Leptinotarsa decemlineata] ;
TRINITY_DN49984_c0_g1	11.3272	7.80737e-11	2.29	2.51	2.66	0	0	0
TRINITY_DN48890_c1_g2	-7.76336	8.25098e-11	1.39	1.22	1.89	300.8	206.12	510.56	TRINITY_DN48890_c1_g2_i1: XP_023017920.1 fibroblast growth factor receptor homolog 1-like isoform X1 [Leptinotarsa decemlineata] ; TRINITY_DN48890_c1_g2_i3: XP_023017920.1 fibroblast growth factor receptor homolog 1-like isoform X1 [Leptinotarsa decemlineata] ; TRINITY_DN48890_c1_g2_i2: XP_023017920.1 fibroblast growth factor receptor homolog 1-like isoform X1 [Leptinotarsa decemlineata]
TRINITY_DN48006_c1_g1	-11.5625	8.32226e-11	0	0	0	457.41	932.04	356.14	TRINITY_DN48006_c1_g1_i2: AHZ59657.1 glycoside hydrolase family 1 [Phyllotreta striolata] ; TRINITY_DN48006_c1_g1_i3: AHZ59657.1 glycoside hydrolase family 1 [Phyllotreta striolata] ; TRINITY_DN48006_c1_g1_i1: AHZ59657.1 glycoside hydrolase family 1 [Phyllotreta striolata]	TRINITY_DN48006_c1_g1_i1: AHZ59657.1 glycoside hydrolase family 1 [Phyllotreta striolata] ; TRINITY_DN48006_c1_g1_i2: AHZ59657.1 glycoside hydrolase family 1 [Phyllotreta striolata] ; TRINITY_DN48006_c1_g1_i3: AHZ59657.1 glycoside hydrolase family 1 [Phyllotreta striolata] ;
TRINITY_DN75919_c9_g4	4.75229	8.32226e-11	275.68	210.97	165.93	9.49	11.47	7.35	TRINITY_DN75919_c9_g4_i1: AIY68380.1 putative alpha-esterase [Leptinotarsa decemlineata]	TRINITY_DN75919_c9_g4_i1: XP_023018918.1 juvenile hormone esterase-like [Leptinotarsa decemlineata] ;
TRINITY_DN47406_c1_g1	11.1157	8.62387e-11	8.1	9.58	9.04	0.01	0	0	TRINITY_DN47406_c1_g1_i1: XP_023018314.1 uncharacterized protein LOC111507254 [Leptinotarsa decemlineata] ; TRINITY_DN47406_c1_g1_i2: XP_023018314.1 uncharacterized protein LOC111507254 [Leptinotarsa decemlineata]	TRINITY_DN47406_c1_g1_i2: XP_023018314.1 uncharacterized protein LOC111507254 [Leptinotarsa decemlineata] ; TRINITY_DN47406_c1_g1_i1: XP_023018314.1 uncharacterized protein LOC111507254 [Leptinotarsa decemlineata] ;
TRINITY_DN70561_c1_g2	-10.8949	8.78602e-11	0	0	0	5.08	3.57	2.1	TRINITY_DN70561_c1_g2_i1: XP_018573223.1 E3 ubiquitin-protein ligase siah2-like [Anoplophora glabripennis] ; TRINITY_DN70561_c1_g2_i2: XP_018573223.1 E3 ubiquitin-protein ligase siah2-like [Anoplophora glabripennis] ; TRINITY_DN70561_c1_g2_i5: XP_018573223.1 E3 ubiquitin-protein ligase siah2-like [Anoplophora glabripennis] ; TRINITY_DN70561_c1_g2_i4: XP_018573223.1 E3 ubiquitin-protein ligase sia…	TRINITY_DN70561_c1_g2_i2: XP_018573223.1 E3 ubiquitin-protein ligase siah2-like [Anoplophora glabripennis] ; TRINITY_DN70561_c1_g2_i4: XP_018573223.1 E3 ubiquitin-protein ligase siah2-like [Anoplophora glabripennis] ; TRINITY_DN70561_c1_g2_i1: XP_018573223.1 E3 ubiquitin-protein ligase siah2-like [Anoplophora glabripennis] ;
TRINITY_DN67291_c1_g1	-7.40708	9.03286e-11	0.01	0.03	0.04	6.95	8.27	4.2	TRINITY_DN67291_c1_g1_i3: XP_018577462.1 putative bifunctional UDP-N-acetylglucosamine transferase and deubiquitinase ALG13 [Anoplophora glabripennis] ; TRINITY_DN67291_c1_g1_i4: XP_018577462.1 putative bifunctional UDP-N-acetylglucosamine transferase and deubiquitinase ALG13 [Anoplophora glabripennis] ; TRINITY_DN67291_c1_g1_i8: XP_018577462.1 putative bifunctional UDP-N-acetylglucosamine transf…	TRINITY_DN67291_c1_g1_i2: XP_018577462.1 putative bifunctional UDP-N-acetylglucosamine transferase and deubiquitinase ALG13 [Anoplophora glabripennis] ; TRINITY_DN67291_c1_g1_i4: XP_018577462.1 putative bifunctional UDP-N-acetylglucosamine transferase and deubiquitinase ALG13 [Anoplophora glabripennis] ; TRINITY_DN67291_c1_g1_i8: XP_018577462.1 putative bifunctional UDP-N-acetylglucosamine transf…
TRINITY_DN69978_c0_g1	10.9891	9.03286e-11	35.84	33.13	35.48	0	0	0	TRINITY_DN69978_c0_g1_i1: AGT57845.1 cytochrome P450 334e3, partial [Leptinotarsa decemlineata]	TRINITY_DN69978_c0_g1_i1: AGT57845.1 cytochrome P450 334e3, partial [Leptinotarsa decemlineata] ;
TRINITY_DN49811_c0_g1	10.268	9.113e-11	11.99	13.04	13.72	0	0.05	0
TRINITY_DN59899_c1_g1	11.6834	9.41333e-11	7.92	8.77	10.92	0	0	0
TRINITY_DN53487_c2_g1	6.97376	9.47233e-11	7.53	8.21	8.54	0.01	0.09	0.12	TRINITY_DN53487_c2_g1_i5: XP_023027131.1 cilia- and flagella-associated protein 161 [Leptinotarsa decemlineata] ; TRINITY_DN53487_c2_g1_i7: XP_023027131.1 cilia- and flagella-associated protein 161 [Leptinotarsa decemlineata] ; TRINITY_DN53487_c2_g1_i8: XP_023027131.1 cilia- and flagella-associated protein 161 [Leptinotarsa decemlineata] ; TRINITY_DN53487_c2_g1_i6: XP_018567465.1 cilia- and flage…	TRINITY_DN53487_c2_g1_i8: XP_023027131.1 cilia- and flagella-associated protein 161 [Leptinotarsa decemlineata] ; TRINITY_DN53487_c2_g1_i5: XP_023027131.1 cilia- and flagella-associated protein 161 [Leptinotarsa decemlineata] ; TRINITY_DN53487_c2_g1_i7: XP_023027131.1 cilia- and flagella-associated protein 161 [Leptinotarsa decemlineata] ; TRINITY_DN53487_c2_g1_i6: XP_018567465.1 cilia- and flage…
TRINITY_DN72806_c1_g3	-5.2643	1.00432e-10	0.36	0.38	0.27	15.28	16.1	11.82	TRINITY_DN72806_c1_g3_i1: XP_023026624.1 voltage-dependent calcium channel subunit alpha-2/delta-3-like, partial [Leptinotarsa decemlineata]	TRINITY_DN72806_c1_g3_i1: XP_023026624.1 voltage-dependent calcium channel subunit alpha-2/delta-3-like, partial [Leptinotarsa decemlineata] ;
TRINITY_DN67469_c0_g2	-12.3342	1.02457e-10	0	0	0	2.17	1.43	3.28
TRINITY_DN70382_c1_g1	11.9673	1.04728e-10	10.7	14.14	19.51	0	0	0	TRINITY_DN70382_c1_g1_i1: XP_019867044.1 PREDICTED: uncharacterized protein LOC109596035 [Aethina tumida]	TRINITY_DN70382_c1_g1_i1: XP_019867044.1 PREDICTED: uncharacterized protein LOC109596035 [Aethina tumida] ;
TRINITY_DN71875_c1_g1	9.97888	1.05386e-10	10.18	6.73	7.37	0	0.03	0	TRINITY_DN71875_c1_g1_i3: XP_023026049.1 uncharacterized protein LOC111514047 isoform X1 [Leptinotarsa decemlineata] ; TRINITY_DN71875_c1_g1_i5: XP_023026049.1 uncharacterized protein LOC111514047 isoform X1 [Leptinotarsa decemlineata] ; TRINITY_DN71875_c1_g1_i4: XP_023026049.1 uncharacterized protein LOC111514047 isoform X1 [Leptinotarsa decemlineata] ; TRINITY_DN71875_c1_g1_i8: XP_023026049.1 u…	TRINITY_DN71875_c1_g1_i5: XP_023026049.1 uncharacterized protein LOC111514047 isoform X1 [Leptinotarsa decemlineata] ; TRINITY_DN71875_c1_g1_i4: XP_023026049.1 uncharacterized protein LOC111514047 isoform X1 [Leptinotarsa decemlineata] ;
TRINITY_DN57611_c0_g1	9.73594	1.10166e-10	17.2	27.91	41.7	0.11	0	0.02
TRINITY_DN46773_c0_g1	11.908	1.1063e-10	16.93	17.96	25.89	0	0	0
TRINITY_DN57907_c0_g1	11.4209	1.123e-10	10.72	11.31	13.71	0	0	0.01	TRINITY_DN57907_c0_g1_i1: XP_023013803.1 vesicle-associated membrane protein-associated protein B-like [Leptinotarsa decemlineata]	TRINITY_DN57907_c0_g1_i1: XP_023013803.1 vesicle-associated membrane protein-associated protein B-like [Leptinotarsa decemlineata] ;
TRINITY_DN41769_c0_g1	11.4953	1.14002e-10	6.15	7.31	8.08	0	0	0	TRINITY_DN41769_c0_g1_i1: XP_018332290.1 coiled-coil domain-containing protein 124 [Agrilus planipennis] ; TRINITY_DN41769_c0_g1_i2: XP_018332290.1 coiled-coil domain-containing protein 124 [Agrilus planipennis]	TRINITY_DN41769_c0_g1_i2: XP_018332290.1 coiled-coil domain-containing protein 124 [Agrilus planipennis] ; TRINITY_DN41769_c0_g1_i1: XP_018332290.1 coiled-coil domain-containing protein 124 [Agrilus planipennis] ;
TRINITY_DN47551_c0_g1	-7.48249	1.15494e-10	0.04	0.12	0.03	8.08	5.15	13.09
TRINITY_DN47977_c0_g1	11.1734	1.26423e-10	11.32	10.92	12.9	0	0.02	0	TRINITY_DN47977_c0_g1_i3: XP_023018909.1 uncharacterized protein LOC111507786 [Leptinotarsa decemlineata] ; TRINITY_DN47977_c0_g1_i2: XP_023018909.1 uncharacterized protein LOC111507786 [Leptinotarsa decemlineata] ; TRINITY_DN47977_c0_g1_i4: XP_023018909.1 uncharacterized protein LOC111507786 [Leptinotarsa decemlineata]	TRINITY_DN47977_c0_g1_i3: XP_023018909.1 uncharacterized protein LOC111507786 [Leptinotarsa decemlineata] ; TRINITY_DN47977_c0_g1_i4: XP_023018909.1 uncharacterized protein LOC111507786 [Leptinotarsa decemlineata] ; TRINITY_DN47977_c0_g1_i2: XP_023018909.1 uncharacterized protein LOC111507786 [Leptinotarsa decemlineata] ;
TRINITY_DN47606_c0_g1	11.5566	1.2691e-10	4.75	5.29	6.2	0	0	0	TRINITY_DN47606_c0_g1_i1: XP_023017581.1 uncharacterized protein LOC111506673 [Leptinotarsa decemlineata] ; TRINITY_DN47606_c0_g1_i2: XP_023017581.1 uncharacterized protein LOC111506673 [Leptinotarsa decemlineata]	TRINITY_DN47606_c0_g1_i1: XP_023310180.1 uncharacterized protein LOC111691485 [Anoplophora glabripennis] ;
TRINITY_DN67088_c0_g5	-12.4279	1.27533e-10	0	0	0	23.24	15.89	37.81
TRINITY_DN54197_c0_g1	9.14451	1.31397e-10	3.7	4.93	4.11	0.01	0	0.01	TRINITY_DN54197_c0_g1_i2: XP_023024898.1 pyruvate dehydrogenase E1 component subunit alpha type II, mitochondrial-like [Leptinotarsa decemlineata]	TRINITY_DN54197_c0_g1_i2: XP_023024898.1 pyruvate dehydrogenase E1 component subunit alpha type II, mitochondrial-like [Leptinotarsa decemlineata] ;
TRINITY_DN1786_c0_g1	11.6526	1.31887e-10	11.46	11.7	16.15	0	0	0	TRINITY_DN1786_c0_g1_i1: XP_019758833.1 PREDICTED: NEDD8-like [Dendroctonus ponderosae]	TRINITY_DN1786_c0_g1_i1: XP_019758833.1 PREDICTED: NEDD8-like [Dendroctonus ponderosae] ;
TRINITY_DN56740_c3_g2	11.8711	1.33047e-10	37.78	73.22	68.95	0	0	0
TRINITY_DN74605_c1_g1	11.8393	1.37756e-10	10.7	13.34	18.85	0	0	0	TRINITY_DN74605_c1_g1_i2: XP_023015638.1 uncharacterized protein LOC111505115 [Leptinotarsa decemlineata] ; TRINITY_DN74605_c1_g1_i1: XP_023015638.1 uncharacterized protein LOC111505115 [Leptinotarsa decemlineata]	TRINITY_DN74605_c1_g1_i1: XP_023015638.1 uncharacterized protein LOC111505115 [Leptinotarsa decemlineata] ; TRINITY_DN74605_c1_g1_i2: XP_023015638.1 uncharacterized protein LOC111505115 [Leptinotarsa decemlineata] ;
TRINITY_DN38093_c0_g1	8.25241	1.39381e-10	1.1	1.01	0.95	0.01	0	0.01	TRINITY_DN38093_c0_g1_i1: XP_018564789.1 kinesin-like protein KIF6 [Anoplophora glabripennis] ; TRINITY_DN38093_c0_g1_i2: XP_023013193.1 kinesin-like protein KIF6 isoform X1 [Leptinotarsa decemlineata]	TRINITY_DN38093_c0_g1_i1: XP_018564789.1 kinesin-like protein KIF6 [Anoplophora glabripennis] ; TRINITY_DN38093_c0_g1_i2: XP_023013193.1 kinesin-like protein KIF6 isoform X1 [Leptinotarsa decemlineata] ;
TRINITY_DN46488_c1_g1	11.0575	1.42097e-10	339.14	462.59	330.49	0	0	0
TRINITY_DN66999_c1_g3	-11.1644	1.43116e-10	0	0	0	34.24	23.28	80.77	TRINITY_DN66999_c1_g3_i1: XP_023016276.1 uncharacterized protein LOC111505660 [Leptinotarsa decemlineata]
TRINITY_DN76659_c6_g1	-6.79038	1.48644e-10	0.62	1.41	1	51.88	256.01	122.48	TRINITY_DN76659_c6_g1_i2: SCH21455.1 Macro domain [uncultured Clostridium sp.] ; TRINITY_DN76659_c6_g1_i3: SCH21455.1 Macro domain [uncultured Clostridium sp.] ; TRINITY_DN76659_c6_g1_i1: YP_009163851.1 ORF_090L [Scale drop disease virus]	TRINITY_DN76659_c6_g1_i3: SCH21455.1 Macro domain [uncultured Clostridium sp.] ; TRINITY_DN76659_c6_g1_i2: SCH21455.1 Macro domain [uncultured Clostridium sp.] ;
TRINITY_DN63435_c0_g1	-9.19102	1.49045e-10	0.02	0.14	0.13	63.52	33.94	86.45
TRINITY_DN67102_c1_g1	8.60806	1.51233e-10	5.14	3.64	4.59	0.03	0	0.01	TRINITY_DN67102_c1_g1_i2: XP_023030139.1 centrosomal protein of 135 kDa, partial [Leptinotarsa decemlineata] ; TRINITY_DN67102_c1_g1_i4: XP_023030139.1 centrosomal protein of 135 kDa, partial [Leptinotarsa decemlineata] ; TRINITY_DN67102_c1_g1_i1: XP_023030139.1 centrosomal protein of 135 kDa, partial [Leptinotarsa decemlineata] ; TRINITY_DN67102_c1_g1_i3: XP_023030139.1 centrosomal protein of 13…	TRINITY_DN67102_c1_g1_i4: XP_018573726.1 centrosomal protein of 135 kDa, partial [Anoplophora glabripennis] ; TRINITY_DN67102_c1_g1_i2: XP_018573726.1 centrosomal protein of 135 kDa, partial [Anoplophora glabripennis] ; TRINITY_DN67102_c1_g1_i3: XP_018573726.1 centrosomal protein of 135 kDa, partial [Anoplophora glabripennis] ;
TRINITY_DN65234_c0_g1	10.8092	1.52599e-10	2.55	2.82	2.48	0.01	0	0	TRINITY_DN65234_c0_g1_i1: XP_023028386.1 uncharacterized protein LOC111516461 [Leptinotarsa decemlineata] ; TRINITY_DN65234_c0_g1_i3: XP_023028386.1 uncharacterized protein LOC111516461 [Leptinotarsa decemlineata] ; TRINITY_DN65234_c0_g1_i2: XP_023028386.1 uncharacterized protein LOC111516461 [Leptinotarsa decemlineata]	TRINITY_DN65234_c0_g1_i1: XP_023028386.1 uncharacterized protein LOC111516461 [Leptinotarsa decemlineata] ; TRINITY_DN65234_c0_g1_i2: XP_023028386.1 uncharacterized protein LOC111516461 [Leptinotarsa decemlineata] ; TRINITY_DN65234_c0_g1_i3: XP_023028386.1 uncharacterized protein LOC111516461 [Leptinotarsa decemlineata] ;
TRINITY_DN48942_c2_g1	-11.0962	1.56373e-10	0.3	0.19	0.15	387.09	764.21	466.46	TRINITY_DN48942_c2_g1_i1: XP_017778650.1 PREDICTED: vitellogenin-like [Nicrophorus vespilloides] ; TRINITY_DN48942_c2_g1_i2: XP_017778650.1 PREDICTED: vitellogenin-like [Nicrophorus vespilloides] ; TRINITY_DN48942_c2_g1_i3: XP_017778650.1 PREDICTED: vitellogenin-like [Nicrophorus vespilloides]	TRINITY_DN48942_c2_g1_i2: XP_017778650.1 PREDICTED: vitellogenin-like [Nicrophorus vespilloides] ; TRINITY_DN48942_c2_g1_i1: XP_017778650.1 PREDICTED: vitellogenin-like [Nicrophorus vespilloides] ; TRINITY_DN48942_c2_g1_i3: XP_017778650.1 PREDICTED: vitellogenin-like [Nicrophorus vespilloides] ;
TRINITY_DN64240_c0_g2	-6.62576	1.56569e-10	0.09	0.03	0.08	5.91	7.51	8.13	TRINITY_DN64240_c0_g2_i3: XP_023021827.1 sialin-like [Leptinotarsa decemlineata] ; TRINITY_DN64240_c0_g2_i4: XP_023021827.1 sialin-like [Leptinotarsa decemlineata] ; TRINITY_DN64240_c0_g2_i5: XP_023310014.1 sialin [Anoplophora glabripennis] ; TRINITY_DN64240_c0_g2_i2: XP_023310014.1 sialin [Anoplophora glabripennis] ; TRINITY_DN64240_c0_g2_i1: XP_023310014.1 sialin [Anoplophora glabripennis]	TRINITY_DN64240_c0_g2_i4: XP_023021827.1 sialin-like [Leptinotarsa decemlineata] ; TRINITY_DN64240_c0_g2_i3: XP_023021827.1 sialin-like [Leptinotarsa decemlineata] ; TRINITY_DN64240_c0_g2_i5: XP_023310014.1 sialin [Anoplophora glabripennis] ; TRINITY_DN64240_c0_g2_i1: XP_023310014.1 sialin [Anoplophora glabripennis] ; TRINITY_DN64240_c0_g2_i2: XP_023310014.1 sialin [Anoplophora glabripennis] ;
TRINITY_DN47992_c0_g1	-12.134	1.57889e-10	0	0	0	14.84	4.71	13.5
TRINITY_DN64889_c0_g1	7.1001	1.6278e-10	2.69	2.92	1.94	0.01	0.03	0.03
TRINITY_DN70589_c2_g1	9.47292	1.64658e-10	1.16	0.99	0.34	0	0	0	TRINITY_DN70589_c2_g1_i1: XP_019756490.1 PREDICTED: adenylate kinase 9 [Dendroctonus ponderosae]	TRINITY_DN70589_c2_g1_i1: XP_019756490.1 PREDICTED: adenylate kinase 9 [Dendroctonus ponderosae] ;
TRINITY_DN59801_c1_g1	10.9485	1.65313e-10	2.59	2.8	2.26	0	0	0	TRINITY_DN59801_c1_g1_i1: XP_019881184.1 PREDICTED: LOW QUALITY PROTEIN: UNC93-like protein MFSD11 [Aethina tumida] ; TRINITY_DN59801_c1_g1_i2: XP_019881184.1 PREDICTED: LOW QUALITY PROTEIN: UNC93-like protein MFSD11 [Aethina tumida]	TRINITY_DN59801_c1_g1_i1: XP_019881184.1 PREDICTED: LOW QUALITY PROTEIN: UNC93-like protein MFSD11 [Aethina tumida] ; TRINITY_DN59801_c1_g1_i2: XP_019881184.1 PREDICTED: LOW QUALITY PROTEIN: UNC93-like protein MFSD11 [Aethina tumida] ;
TRINITY_DN57130_c2_g5	12.9305	1.76092e-10	38.37	41.44	128	0	0	0
TRINITY_DN61395_c0_g1	11.0945	1.77106e-10	3.52	4.37	5.01	0	0.01	0
TRINITY_DN52787_c5_g1	-12.6265	1.79194e-10	0	0	0	8.87	0.5	5.14	TRINITY_DN52787_c5_g1_i1: ANW09596.1 vitellogenin 1 [Monochamus alternatus] ; TRINITY_DN52787_c5_g1_i2: ANW09596.1 vitellogenin 1 [Monochamus alternatus] ; TRINITY_DN52787_c5_g1_i4: ANW09596.1 vitellogenin 1 [Monochamus alternatus] ; TRINITY_DN52787_c5_g1_i3: XP_018565741.1 vitellogenin-like [Anoplophora glabripennis]	TRINITY_DN52787_c5_g1_i1: ANW09596.1 vitellogenin 1 [Monochamus alternatus] ; TRINITY_DN52787_c5_g1_i4: ANW09596.1 vitellogenin 1 [Monochamus alternatus] ; TRINITY_DN52787_c5_g1_i2: ANW09596.1 vitellogenin 1 [Monochamus alternatus] ; TRINITY_DN52787_c5_g1_i3: ANW09596.1 vitellogenin 1 [Monochamus alternatus] ;
TRINITY_DN46793_c0_g1	-8.53594	1.82409e-10	0.11	0.19	0.1	31.6	13.47	73.43	TRINITY_DN46793_c0_g1_i1: APC94270.1 odorant-binding protein 12 [Pyrrhalta aenescens]
TRINITY_DN64367_c1_g1	6.52687	1.83613e-10	55.36	59.83	8.12	0.5	0.92	0.13		TRINITY_DN64367_c1_g1_i10: XP_011290678.1 PREDICTED: uncharacterized protein LOC105261526 [Musca domestica] ; TRINITY_DN64367_c1_g1_i1: XP_023197769.1 histone-lysine N-methyltransferase, H3 lysine-36 and H4 lysine-20 specific-like isoform X1 [Xiphophorus maculatus] ;
TRINITY_DN69061_c0_g1	-12.3111	1.85417e-10	0	0	0	10.27	3.49	13.7
TRINITY_DN45018_c0_g1	11.7941	1.96433e-10	6.73	8.85	11.45	0	0	0	TRINITY_DN45018_c0_g1_i1: XP_023015608.1 uncharacterized protein LOC111505091 [Leptinotarsa decemlineata] ; TRINITY_DN45018_c0_g1_i2: XP_023015608.1 uncharacterized protein LOC111505091 [Leptinotarsa decemlineata]	TRINITY_DN45018_c0_g1_i2: XP_023015608.1 uncharacterized protein LOC111505091 [Leptinotarsa decemlineata] ; TRINITY_DN45018_c0_g1_i1: XP_023015608.1 uncharacterized protein LOC111505091 [Leptinotarsa decemlineata] ;
TRINITY_DN66245_c1_g1	11.1618	2.00338e-10	2.18	2.83	2.56	0	0	0	TRINITY_DN66245_c1_g1_i1: XP_008198721.2 PREDICTED: probable polyol transporter 4 [Tribolium castaneum]	TRINITY_DN66245_c1_g1_i1: XP_008198721.2 PREDICTED: probable polyol transporter 4 [Tribolium castaneum] ;
TRINITY_DN49981_c3_g5	9.50688	2.08917e-10	5.21	4.15	4.02	0.01	0.01	0	TRINITY_DN49981_c3_g5_i2: XP_023023817.1 cyclic nucleotide-binding domain-containing protein 2-like [Leptinotarsa decemlineata] ; TRINITY_DN49981_c3_g5_i1: XP_023023817.1 cyclic nucleotide-binding domain-containing protein 2-like [Leptinotarsa decemlineata]	TRINITY_DN49981_c3_g5_i2: XP_023023817.1 cyclic nucleotide-binding domain-containing protein 2-like [Leptinotarsa decemlineata] ; TRINITY_DN49981_c3_g5_i1: XP_023023817.1 cyclic nucleotide-binding domain-containing protein 2-like [Leptinotarsa decemlineata] ;
TRINITY_DN60675_c0_g1	-10.9801	2.10595e-10	0	0	0	222.18	627.77	238.39
TRINITY_DN74146_c0_g2	-7.50305	2.16375e-10	0.02	0.01	0.05	5.06	7.13	3.56
TRINITY_DN48169_c0_g1	10.556	2.1704e-10	3	2.73	2.26	0.01	0	0	TRINITY_DN48169_c0_g1_i1: XP_023018156.1 protein KBP homolog isoform X1 [Leptinotarsa decemlineata]	TRINITY_DN48169_c0_g1_i1: XP_023018156.1 protein KBP homolog isoform X1 [Leptinotarsa decemlineata] ;
TRINITY_DN56372_c1_g1	-11.1042	2.19448e-10	0	0	0	3.1	11.08	3.27	TRINITY_DN56372_c1_g1_i5: EFA07092.1 hypothetical protein TcasGA2_TC010082 [Tribolium castaneum] ; TRINITY_DN56372_c1_g1_i3: EFA07092.1 hypothetical protein TcasGA2_TC010082 [Tribolium castaneum] ; TRINITY_DN56372_c1_g1_i4: EFA07092.1 hypothetical protein TcasGA2_TC010082 [Tribolium castaneum]
TRINITY_DN70965_c1_g2	11.1674	2.19448e-10	10.24	7.6	7.49	0	0	0
TRINITY_DN63973_c1_g3	6.70869	2.28417e-10	9.26	7.31	6.13	0.15	0.02	0.06	TRINITY_DN63973_c1_g3_i3: XP_023012317.1 myosin-11-like isoform X1 [Leptinotarsa decemlineata] ; TRINITY_DN63973_c1_g3_i4: XP_023012317.1 myosin-11-like isoform X1 [Leptinotarsa decemlineata] ; TRINITY_DN63973_c1_g3_i2: XP_023012317.1 myosin-11-like isoform X1 [Leptinotarsa decemlineata]	TRINITY_DN63973_c1_g3_i4: XP_023012317.1 myosin-11-like isoform X1 [Leptinotarsa decemlineata] ; TRINITY_DN63973_c1_g3_i3: XP_023012317.1 myosin-11-like isoform X1 [Leptinotarsa decemlineata] ;
TRINITY_DN47544_c0_g1	10.9993	2.29491e-10	4.35	3.09	3.61	0	0	0
TRINITY_DN72431_c0_g1	7.63372	2.30428e-10	8.97	12.04	15.13	0.02	0.11	0.09	TRINITY_DN72431_c0_g1_i1: XP_023030107.1 uncharacterized protein LOC111518020 [Leptinotarsa decemlineata] ; TRINITY_DN72431_c0_g1_i3: XP_023030107.1 uncharacterized protein LOC111518020 [Leptinotarsa decemlineata] ; TRINITY_DN72431_c0_g1_i2: XP_023030107.1 uncharacterized protein LOC111518020 [Leptinotarsa decemlineata]	TRINITY_DN72431_c0_g1_i1: XP_023030107.1 uncharacterized protein LOC111518020 [Leptinotarsa decemlineata] ; TRINITY_DN72431_c0_g1_i2: XP_023030107.1 uncharacterized protein LOC111518020 [Leptinotarsa decemlineata] ; TRINITY_DN72431_c0_g1_i3: XP_023030107.1 uncharacterized protein LOC111518020 [Leptinotarsa decemlineata] ;
TRINITY_DN52297_c0_g1	11.2898	2.3656e-10	6.06	6.13	8.12	0	0	0
TRINITY_DN60852_c2_g1	11.0332	2.42363e-10	4.52	3.83	4.15	0	0	0
TRINITY_DN48050_c0_g3	11.3057	2.44451e-10	18.46	21.9	27.79	0	0	0	TRINITY_DN48050_c0_g3_i4: XP_023015873.1 uncharacterized protein LOC111505323 isoform X1 [Leptinotarsa decemlineata] ; TRINITY_DN48050_c0_g3_i1: XP_023015873.1 uncharacterized protein LOC111505323 isoform X1 [Leptinotarsa decemlineata]	TRINITY_DN48050_c0_g3_i4: XP_023015873.1 uncharacterized protein LOC111505323 isoform X1 [Leptinotarsa decemlineata] ; TRINITY_DN48050_c0_g3_i1: XP_023015873.1 uncharacterized protein LOC111505323 isoform X1 [Leptinotarsa decemlineata] ;
TRINITY_DN62742_c1_g2	5.80483	2.49515e-10	8.33	7.82	4.48	0.13	0.09	0.13	TRINITY_DN62742_c1_g2_i2: XP_018577444.1 EF-hand domain-containing protein 1-like isoform X1 [Anoplophora glabripennis] ; TRINITY_DN62742_c1_g2_i1: XP_018577444.1 EF-hand domain-containing protein 1-like isoform X1 [Anoplophora glabripennis] ; TRINITY_DN62742_c1_g2_i5: XP_023021361.1 EF-hand domain-containing protein 1-like [Leptinotarsa decemlineata] ; TRINITY_DN62742_c1_g2_i3: XP_018577444.1 EF…	TRINITY_DN62742_c1_g2_i2: XP_018577445.1 EF-hand domain-containing protein 1-like isoform X2 [Anoplophora glabripennis] ; TRINITY_DN62742_c1_g2_i3: XP_018577444.1 EF-hand domain-containing protein 1-like isoform X1 [Anoplophora glabripennis] ; TRINITY_DN62742_c1_g2_i1: XP_018577445.1 EF-hand domain-containing protein 1-like isoform X2 [Anoplophora glabripennis] ; TRINITY_DN62742_c1_g2_i4: XP_0185…
TRINITY_DN56817_c0_g1	11.4935	2.54591e-10	6.7	8.58	10.85	0	0	0
TRINITY_DN60960_c5_g1	-12.4098	2.55419e-10	0	0	0	222.85	677.79	125.57
TRINITY_DN56001_c0_g1	7.63997	2.5653e-10	2.02	2.23	1.79	0.02	0.02	0	TRINITY_DN56001_c0_g1_i2: XP_018580024.1 NADH-ubiquinone oxidoreductase 49 kDa subunit-like [Anoplophora glabripennis] ; TRINITY_DN56001_c0_g1_i1: XP_023021331.1 NADH dehydrogenase [ubiquinone] iron-sulfur protein 2, mitochondrial-like isoform X1 [Leptinotarsa decemlineata] ; TRINITY_DN56001_c0_g1_i4: XP_018580024.1 NADH-ubiquinone oxidoreductase 49 kDa subunit-like [Anoplophora glabripennis] ; T…	TRINITY_DN56001_c0_g1_i4: XP_018580024.1 NADH-ubiquinone oxidoreductase 49 kDa subunit-like [Anoplophora glabripennis] ; TRINITY_DN56001_c0_g1_i2: XP_018580024.1 NADH-ubiquinone oxidoreductase 49 kDa subunit-like [Anoplophora glabripennis] ; TRINITY_DN56001_c0_g1_i1: XP_019762659.1 PREDICTED: NADH-ubiquinone oxidoreductase 49 kDa subunit-like [Dendroctonus ponderosae] ; TRINITY_DN56001_c0_g1_i3: …
TRINITY_DN74667_c3_g2	11.5105	2.5653e-10	22.77	22.74	28.91	0	0	0
TRINITY_DN59676_c1_g1	11.1181	2.57862e-10	7.56	7.86	9.57	0	0.02	0	TRINITY_DN59676_c1_g1_i2: XP_018575398.1 alpha-soluble NSF attachment protein-like [Anoplophora glabripennis] ; TRINITY_DN59676_c1_g1_i1: XP_018575398.1 alpha-soluble NSF attachment protein-like [Anoplophora glabripennis] ; TRINITY_DN59676_c1_g1_i3: XP_018575398.1 alpha-soluble NSF attachment protein-like [Anoplophora glabripennis]	TRINITY_DN59676_c1_g1_i3: XP_018575398.1 alpha-soluble NSF attachment protein-like [Anoplophora glabripennis] ; TRINITY_DN59676_c1_g1_i2: XP_018575398.1 alpha-soluble NSF attachment protein-like [Anoplophora glabripennis] ; TRINITY_DN59676_c1_g1_i1: XP_018575398.1 alpha-soluble NSF attachment protein-like [Anoplophora glabripennis] ;
TRINITY_DN70798_c0_g3	11.4281	2.60993e-10	4.72	8.2	7.76	0	0	0
TRINITY_DN50813_c0_g1	10.7478	2.62156e-10	4.06	4.34	3.9	0	0.01	0	TRINITY_DN50813_c0_g1_i1: BBA45750.1 glutamate oxaloacetate transaminase, mitochondrial [Pachyrhynchus infernalis]	TRINITY_DN50813_c0_g1_i1: BBA45750.1 glutamate oxaloacetate transaminase, mitochondrial [Pachyrhynchus infernalis] ;
TRINITY_DN60675_c5_g1	-11.0492	2.63885e-10	0	0	0	19.01	62.44	9.65
TRINITY_DN65516_c1_g1	-12.9195	2.64149e-10	0	0	0	0.09	0.62	0	TRINITY_DN65516_c1_g1_i2: AMK38869.1 vitellogenin 1 [Colaphellus bowringi] ; TRINITY_DN65516_c1_g1_i1: AMK38869.1 vitellogenin 1 [Colaphellus bowringi]	TRINITY_DN65516_c1_g1_i2: AMK38870.1 vitellogenin 2, partial [Colaphellus bowringi] ; TRINITY_DN65516_c1_g1_i1: AMK38869.1 vitellogenin 1 [Colaphellus bowringi] ;
TRINITY_DN64980_c3_g1	9.95293	2.64149e-10	9.8	9.6	11.75	0	0.03	0.02	TRINITY_DN64980_c3_g1_i6: XP_023028095.1 uncharacterized protein LOC111516147 [Leptinotarsa decemlineata] ; TRINITY_DN64980_c3_g1_i5: XP_023028095.1 uncharacterized protein LOC111516147 [Leptinotarsa decemlineata] ; TRINITY_DN64980_c3_g1_i3: ENN72609.1 hypothetical protein YQE_10708, partial [Dendroctonus ponderosae] ; TRINITY_DN64980_c3_g1_i4: XP_023028095.1 uncharacterized protein LOC111516147 …	TRINITY_DN64980_c3_g1_i4: XP_023028095.1 uncharacterized protein LOC111516147 [Leptinotarsa decemlineata] ; TRINITY_DN64980_c3_g1_i1: XP_023028095.1 uncharacterized protein LOC111516147 [Leptinotarsa decemlineata] ; TRINITY_DN64980_c3_g1_i6: XP_023028095.1 uncharacterized protein LOC111516147 [Leptinotarsa decemlineata] ; TRINITY_DN64980_c3_g1_i5: XP_023028095.1 uncharacterized protein LOC1115161…
TRINITY_DN47228_c0_g1	11.626	2.64916e-10	6.84	8.49	10.83	0	0	0	TRINITY_DN47228_c0_g1_i1: XP_023019269.1 transmembrane protein 136-like [Leptinotarsa decemlineata]	TRINITY_DN47228_c0_g1_i1: XP_023019269.1 transmembrane protein 136-like [Leptinotarsa decemlineata] ;
TRINITY_DN51562_c0_g1	11.5864	2.67131e-10	4.8	6.19	7.98	0	0	0	TRINITY_DN51562_c0_g1_i2: XP_018563340.1 NADH dehydrogenase [ubiquinone] iron-sulfur protein 4, mitochondrial [Anoplophora glabripennis] ; TRINITY_DN51562_c0_g1_i1: XP_018563340.1 NADH dehydrogenase [ubiquinone] iron-sulfur protein 4, mitochondrial [Anoplophora glabripennis] ; TRINITY_DN51562_c0_g1_i3: XP_022200416.1 NADH dehydrogenase [ubiquinone] iron-sulfur protein 4, mitochondrial [Nilaparvat…	TRINITY_DN51562_c0_g1_i3: XP_018563340.1 NADH dehydrogenase [ubiquinone] iron-sulfur protein 4, mitochondrial [Anoplophora glabripennis] ; TRINITY_DN51562_c0_g1_i1: XP_018563340.1 NADH dehydrogenase [ubiquinone] iron-sulfur protein 4, mitochondrial [Anoplophora glabripennis] ; TRINITY_DN51562_c0_g1_i2: XP_018563340.1 NADH dehydrogenase [ubiquinone] iron-sulfur protein 4, mitochondrial [Anoplophor…
TRINITY_DN76180_c6_g4	-6.8488	2.68129e-10	0.02	0.05	0.03	2.58	2.82	2.94
TRINITY_DN59870_c0_g1	11.2943	2.72627e-10	3	4.11	4.06	0	0	0	TRINITY_DN59870_c0_g1_i5: XP_023015582.1 dynein regulatory complex subunit 3-like [Leptinotarsa decemlineata] ; TRINITY_DN59870_c0_g1_i6: XP_023015582.1 dynein regulatory complex subunit 3-like [Leptinotarsa decemlineata] ; TRINITY_DN59870_c0_g1_i2: XP_023015582.1 dynein regulatory complex subunit 3-like [Leptinotarsa decemlineata] ; TRINITY_DN59870_c0_g1_i3: ENN76939.1 hypothetical protein YQE_0…	TRINITY_DN59870_c0_g1_i3: XP_023015582.1 dynein regulatory complex subunit 3-like [Leptinotarsa decemlineata] ; TRINITY_DN59870_c0_g1_i6: XP_023015582.1 dynein regulatory complex subunit 3-like [Leptinotarsa decemlineata] ; TRINITY_DN59870_c0_g1_i4: XP_023015582.1 dynein regulatory complex subunit 3-like [Leptinotarsa decemlineata] ; TRINITY_DN59870_c0_g1_i2: XP_019760267.1 PREDICTED: dynein regu…
TRINITY_DN57822_c4_g1	-7.84305	2.82166e-10	0.04	0.14	0.06	14.19	8.82	25	TRINITY_DN57822_c4_g1_i2: XP_023016753.1 uncharacterized protein LOC111506052 [Leptinotarsa decemlineata] ; TRINITY_DN57822_c4_g1_i3: XP_023016753.1 uncharacterized protein LOC111506052 [Leptinotarsa decemlineata] ; TRINITY_DN57822_c4_g1_i1: XP_023016753.1 uncharacterized protein LOC111506052 [Leptinotarsa decemlineata]	TRINITY_DN57822_c4_g1_i3: XP_023016753.1 uncharacterized protein LOC111506052 [Leptinotarsa decemlineata] ; TRINITY_DN57822_c4_g1_i2: XP_023016753.1 uncharacterized protein LOC111506052 [Leptinotarsa decemlineata] ; TRINITY_DN57822_c4_g1_i1: XP_023016753.1 uncharacterized protein LOC111506052 [Leptinotarsa decemlineata] ;
TRINITY_DN24602_c0_g1	9.83425	2.95795e-10	3.5	3.3	4.2	0.01	0.01	0	TRINITY_DN24602_c0_g1_i1: XP_023028937.1 soma ferritin-like [Leptinotarsa decemlineata]	TRINITY_DN24602_c0_g1_i1: XP_023028937.1 soma ferritin-like [Leptinotarsa decemlineata] ;
TRINITY_DN60861_c2_g3	6.00891	2.95919e-10	103.3	126.38	67.73	0.74	2.9	1.2	TRINITY_DN60861_c2_g3_i2: XP_009064664.1 hypothetical protein LOTGIDRAFT_131754, partial [Lottia gigantea] ; TRINITY_DN60861_c2_g3_i1: XP_009064664.1 hypothetical protein LOTGIDRAFT_131754, partial [Lottia gigantea]	TRINITY_DN60861_c2_g3_i1: XP_018573699.1 myrosinase 1 [Anoplophora glabripennis] ; TRINITY_DN60861_c2_g3_i2: ESO84673.1 hypothetical protein LOTGIDRAFT_131754, partial [Lottia gigantea] ;
TRINITY_DN74652_c2_g1	-6.0844	2.97276e-10	0.07	0.08	0.1	6.44	4.33	5.45	TRINITY_DN74652_c2_g1_i6: XP_023310386.1 uncharacterized protein LOC111691562 [Anoplophora glabripennis] ; TRINITY_DN74652_c2_g1_i8: XP_023310386.1 uncharacterized protein LOC111691562 [Anoplophora glabripennis] ; TRINITY_DN74652_c2_g1_i3: XP_023310386.1 uncharacterized protein LOC111691562 [Anoplophora glabripennis]
TRINITY_DN69074_c0_g3	9.78025	2.97618e-10	4.43	5.61	4.34	0.02	0	0	TRINITY_DN69074_c0_g3_i1: XP_018579925.1 aldose reductase [Anoplophora glabripennis]	TRINITY_DN69074_c0_g3_i1: XP_018579925.1 aldose reductase [Anoplophora glabripennis] ;
TRINITY_DN67450_c0_g1	-8.8952	2.99871e-10	0.25	0.24	0	36.25	33.05	59.63	TRINITY_DN67450_c0_g1_i1: XP_023022394.1 prostatic acid phosphatase-like [Leptinotarsa decemlineata] ; TRINITY_DN67450_c0_g1_i3: XP_026497054.1 prostatic acid phosphatase-like isoform X1 [Vanessa tameamea]
TRINITY_DN53875_c0_g1	9.17583	3.06104e-10	5.17	5.28	4.9	0	0.05	0	TRINITY_DN53875_c0_g1_i1: XP_023017959.1 probable myosin heavy chain ECU04_1000 [Leptinotarsa decemlineata] ; TRINITY_DN53875_c0_g1_i2: XP_023017959.1 probable myosin heavy chain ECU04_1000 [Leptinotarsa decemlineata]	TRINITY_DN53875_c0_g1_i2: XP_023017959.1 probable myosin heavy chain ECU04_1000 [Leptinotarsa decemlineata] ; TRINITY_DN53875_c0_g1_i1: XP_023017959.1 probable myosin heavy chain ECU04_1000 [Leptinotarsa decemlineata] ;
TRINITY_DN63435_c0_g4	-10.9779	3.06565e-10	0.15	0	0	74.99	30.76	122
TRINITY_DN62307_c0_g1	8.61862	3.06677e-10	2.16	2.41	2.01	0	0.01	0.01	TRINITY_DN62307_c0_g1_i1: XP_023021357.1 uncharacterized protein LOC111509773 isoform X1 [Leptinotarsa decemlineata] ; TRINITY_DN62307_c0_g1_i2: XP_023021357.1 uncharacterized protein LOC111509773 isoform X1 [Leptinotarsa decemlineata]	TRINITY_DN62307_c0_g1_i1: XP_023021357.1 uncharacterized protein LOC111509773 isoform X1 [Leptinotarsa decemlineata] ; TRINITY_DN62307_c0_g1_i2: XP_023021357.1 uncharacterized protein LOC111509773 isoform X1 [Leptinotarsa decemlineata] ;
TRINITY_DN44301_c1_g1	11.5332	3.14491e-10	14.72	15.52	20.82	0	0	0	TRINITY_DN44301_c1_g1_i1: XP_018563534.1 glutaredoxin-C4 isoform X1 [Anoplophora glabripennis]	TRINITY_DN44301_c1_g1_i1: XP_018563534.1 glutaredoxin-C4 isoform X1 [Anoplophora glabripennis] ;
TRINITY_DN69821_c1_g2	10.7125	3.27984e-10	13.81	13.29	13.81	0	0.04	0	TRINITY_DN69821_c1_g2_i2: XP_023015551.1 EF-hand calcium-binding domain-containing protein 2 isoform X1 [Leptinotarsa decemlineata] ; TRINITY_DN69821_c1_g2_i1: XP_023015551.1 EF-hand calcium-binding domain-containing protein 2 isoform X1 [Leptinotarsa decemlineata] ; TRINITY_DN69821_c1_g2_i3: XP_023015551.1 EF-hand calcium-binding domain-containing protein 2 isoform X1 [Leptinotarsa decemlineata]	TRINITY_DN69821_c1_g2_i3: XP_023015551.1 EF-hand calcium-binding domain-containing protein 2 isoform X1 [Leptinotarsa decemlineata] ; TRINITY_DN69821_c1_g2_i1: XP_023015551.1 EF-hand calcium-binding domain-containing protein 2 isoform X1 [Leptinotarsa decemlineata] ; TRINITY_DN69821_c1_g2_i2: XP_023015551.1 EF-hand calcium-binding domain-containing protein 2 isoform X1 [Leptinotarsa decemlineata]…
TRINITY_DN59079_c0_g1	11.1653	3.28801e-10	3.5	3.95	4.23	0	0	0	TRINITY_DN59079_c0_g1_i2: XP_018569914.1 uncharacterized F-box/LRR-repeat protein C02F5.7-like [Anoplophora glabripennis] ; TRINITY_DN59079_c0_g1_i1: XP_018569914.1 uncharacterized F-box/LRR-repeat protein C02F5.7-like [Anoplophora glabripennis] ; TRINITY_DN59079_c0_g1_i3: XP_018569914.1 uncharacterized F-box/LRR-repeat protein C02F5.7-like [Anoplophora glabripennis]	TRINITY_DN59079_c0_g1_i3: XP_018569914.1 uncharacterized F-box/LRR-repeat protein C02F5.7-like [Anoplophora glabripennis] ; TRINITY_DN59079_c0_g1_i1: XP_018569914.1 uncharacterized F-box/LRR-repeat protein C02F5.7-like [Anoplophora glabripennis] ;
TRINITY_DN52663_c0_g1	11.1072	3.29028e-10	2.09	2.59	2.5	0	0	0	TRINITY_DN52663_c0_g1_i1: XP_018568449.1 uncharacterized protein LOC108908796 [Anoplophora glabripennis]	TRINITY_DN52663_c0_g1_i1: XP_018568449.1 uncharacterized protein LOC108908796 [Anoplophora glabripennis] ;
TRINITY_DN64926_c2_g1	-11.3583	3.35531e-10	0	0.01	0	7	5.61	9.32	TRINITY_DN64926_c2_g1_i3: XP_023024243.1 RNA demethylase ALKBH5-like [Leptinotarsa decemlineata] ; TRINITY_DN64926_c2_g1_i2: XP_023024243.1 RNA demethylase ALKBH5-like [Leptinotarsa decemlineata]	TRINITY_DN64926_c2_g1_i3: XP_023024243.1 RNA demethylase ALKBH5-like [Leptinotarsa decemlineata] ; TRINITY_DN64926_c2_g1_i2: XP_023024243.1 RNA demethylase ALKBH5-like [Leptinotarsa decemlineata] ;
TRINITY_DN53906_c0_g1	10.8079	3.8887e-10	5.16	5.1	5.31	0.01	0	0	TRINITY_DN53906_c0_g1_i9: XP_023011991.1 carbonic anhydrase 3-like [Leptinotarsa decemlineata] ; TRINITY_DN53906_c0_g1_i1: XP_023011991.1 carbonic anhydrase 3-like [Leptinotarsa decemlineata] ; TRINITY_DN53906_c0_g1_i5: XP_023011991.1 carbonic anhydrase 3-like [Leptinotarsa decemlineata] ; TRINITY_DN53906_c0_g1_i12: XP_023011991.1 carbonic anhydrase 3-like [Leptinotarsa decemlineata] ; TRINITY_DN…	TRINITY_DN53906_c0_g1_i12: XP_023011991.1 carbonic anhydrase 3-like [Leptinotarsa decemlineata] ; TRINITY_DN53906_c0_g1_i2: XP_023011991.1 carbonic anhydrase 3-like [Leptinotarsa decemlineata] ; TRINITY_DN53906_c0_g1_i1: XP_023011991.1 carbonic anhydrase 3-like [Leptinotarsa decemlineata] ; TRINITY_DN53906_c0_g1_i9: XP_023011991.1 carbonic anhydrase 3-like [Leptinotarsa decemlineata] ; TRINITY_DN…
TRINITY_DN50044_c0_g1	10.3301	3.92747e-10	7.47	7.53	10.43	0.03	0	0	TRINITY_DN50044_c0_g1_i1: XP_019771525.1 PREDICTED: uncharacterized protein LOC109545336 isoform X1 [Dendroctonus ponderosae]	TRINITY_DN50044_c0_g1_i1: XP_019771525.1 PREDICTED: uncharacterized protein LOC109545336 isoform X1 [Dendroctonus ponderosae] ;
TRINITY_DN42635_c0_g2	-10.6484	3.93793e-10	0	0	0	26.13	27.48	7.99
TRINITY_DN52968_c8_g1	11.3932	4.01641e-10	6.16	6.79	8.62	0	0	0	TRINITY_DN52968_c8_g1_i3: XP_018336509.1 protein Mpv17 [Agrilus planipennis] ; TRINITY_DN52968_c8_g1_i2: XP_018336509.1 protein Mpv17 [Agrilus planipennis] ; TRINITY_DN52968_c8_g1_i4: XP_018336509.1 protein Mpv17 [Agrilus planipennis]	TRINITY_DN52968_c8_g1_i2: XP_004928522.1 protein Mpv17 [Bombyx mori] ; TRINITY_DN52968_c8_g1_i3: XP_004928522.1 protein Mpv17 [Bombyx mori] ; TRINITY_DN52968_c8_g1_i4: PSN53513.1 hypothetical protein C0J52_13227 [Blattella germanica] ;
TRINITY_DN76650_c4_g1	-6.2902	4.03443e-10	0.03	0.05	0.05	4.21	9.51	1.54	TRINITY_DN76650_c4_g1_i1: XP_023024771.1 uncharacterized protein LOC111512835 [Leptinotarsa decemlineata]	TRINITY_DN76650_c4_g1_i1: XP_023024771.1 uncharacterized protein LOC111512835 [Leptinotarsa decemlineata] ;
TRINITY_DN33395_c1_g1	11.85	4.08667e-10	0	0	0	0	0	0
TRINITY_DN4891_c0_g1	11.8711	4.1023e-10	0.23	0.23	0.12	0	0	0
TRINITY_DN67461_c3_g2	-6.13404	4.11126e-10	1.64	0.75	1.18	90	87.37	85.61	TRINITY_DN67461_c3_g2_i4: XP_023024326.1 transmembrane protease serine 9-like [Leptinotarsa decemlineata] ; TRINITY_DN67461_c3_g2_i1: XP_023024326.1 transmembrane protease serine 9-like [Leptinotarsa decemlineata] ; TRINITY_DN67461_c3_g2_i5: XP_023024326.1 transmembrane protease serine 9-like [Leptinotarsa decemlineata] ; TRINITY_DN67461_c3_g2_i2: XP_023024326.1 transmembrane protease serine 9-li…	TRINITY_DN67461_c3_g2_i2: XP_023024326.1 transmembrane protease serine 9-like [Leptinotarsa decemlineata] ; TRINITY_DN67461_c3_g2_i5: XP_023024326.1 transmembrane protease serine 9-like [Leptinotarsa decemlineata] ; TRINITY_DN67461_c3_g2_i3: XP_023024326.1 transmembrane protease serine 9-like [Leptinotarsa decemlineata] ; TRINITY_DN67461_c3_g2_i4: XP_023024326.1 transmembrane protease serine 9-li…
TRINITY_DN73726_c0_g1	10.7629	4.12881e-10	7.65	5.76	5.55	0	0	0
TRINITY_DN66424_c0_g1	5.71969	4.17484e-10	14.88	9.67	0	0	0	0
TRINITY_DN75916_c2_g3	6.8056	4.19149e-10	35.98	44.17	5.74	0.28	0.3	0.17
TRINITY_DN47413_c0_g1	10.1017	4.29989e-10	11.63	14.6	20.63	0.04	0.06	0	TRINITY_DN47413_c0_g1_i4: XP_023013753.1 uncharacterized protein LOC111503601 [Leptinotarsa decemlineata] ; TRINITY_DN47413_c0_g1_i2: XP_023013753.1 uncharacterized protein LOC111503601 [Leptinotarsa decemlineata] ; TRINITY_DN47413_c0_g1_i1: XP_023013753.1 uncharacterized protein LOC111503601 [Leptinotarsa decemlineata] ; TRINITY_DN47413_c0_g1_i3: XP_023013753.1 uncharacterized protein LOC1115036…	TRINITY_DN47413_c0_g1_i4: XP_023013753.1 uncharacterized protein LOC111503601 [Leptinotarsa decemlineata] ; TRINITY_DN47413_c0_g1_i2: XP_023013753.1 uncharacterized protein LOC111503601 [Leptinotarsa decemlineata] ; TRINITY_DN47413_c0_g1_i1: XP_023013753.1 uncharacterized protein LOC111503601 [Leptinotarsa decemlineata] ; TRINITY_DN47413_c0_g1_i3: XP_023013753.1 uncharacterized protein LOC1115036…
TRINITY_DN76460_c6_g2	-6.3611	4.34065e-10	0.03	0.02	0.02	6.23	2.93	2.75	TRINITY_DN76460_c6_g2_i3: ADI61815.1 endonuclease-reverse transcriptase [Bombyx mori] ; TRINITY_DN76460_c6_g2_i2: ADI61815.1 endonuclease-reverse transcriptase [Bombyx mori] ; TRINITY_DN76460_c6_g2_i5: ADI61815.1 endonuclease-reverse transcriptase [Bombyx mori]
TRINITY_DN75653_c2_g3	9.55708	4.42164e-10	9.19	13.2	10.11	0	0	0
TRINITY_DN58471_c2_g3	10.7579	4.46978e-10	4.39	5.33	4.54	0	0	0
TRINITY_DN54523_c3_g1	-9.9723	4.47854e-10	0.01	0.17	0	84.55	113.55	2.57	TRINITY_DN54523_c3_g1_i1: AMK38870.1 vitellogenin 2, partial [Colaphellus bowringi] ; TRINITY_DN54523_c3_g1_i3: AMK38870.1 vitellogenin 2, partial [Colaphellus bowringi] ; TRINITY_DN54523_c3_g1_i6: AMK38870.1 vitellogenin 2, partial [Colaphellus bowringi] ; TRINITY_DN54523_c3_g1_i4: AMK38870.1 vitellogenin 2, partial [Colaphellus bowringi] ; TRINITY_DN54523_c3_g1_i2: AMK38870.1 vitellogenin 2, pa…	TRINITY_DN54523_c3_g1_i2: AMK38870.1 vitellogenin 2, partial [Colaphellus bowringi] ; TRINITY_DN54523_c3_g1_i1: AMK38870.1 vitellogenin 2, partial [Colaphellus bowringi] ; TRINITY_DN54523_c3_g1_i6: AMK38870.1 vitellogenin 2, partial [Colaphellus bowringi] ; TRINITY_DN54523_c3_g1_i4: AMK38870.1 vitellogenin 2, partial [Colaphellus bowringi] ; TRINITY_DN54523_c3_g1_i3: AMK38870.1 vitellogenin 2, pa…
TRINITY_DN51092_c16_g1	10.6439	4.50273e-10	3.19	3.27	2.95	0	0	0	TRINITY_DN51092_c16_g1_i3: XP_023012477.1 dual specificity protein phosphatase CDC14B-like [Leptinotarsa decemlineata] ; TRINITY_DN51092_c16_g1_i2: XP_023012477.1 dual specificity protein phosphatase CDC14B-like [Leptinotarsa decemlineata]	TRINITY_DN51092_c16_g1_i3: XP_023012477.1 dual specificity protein phosphatase CDC14B-like [Leptinotarsa decemlineata] ; TRINITY_DN51092_c16_g1_i2: XP_023012477.1 dual specificity protein phosphatase CDC14B-like [Leptinotarsa decemlineata] ;
TRINITY_DN51560_c3_g1	11.2174	4.67036e-10	6.96	8.46	11.54	0	0.02	0
TRINITY_DN27592_c0_g1	13.4121	4.77428e-10	956.12	712.31	14.47	0	0	0
TRINITY_DN52047_c1_g1	-11.2529	4.82543e-10	0	0	0	0	0.34	0.14
TRINITY_DN60666_c0_g1	9.59293	4.87175e-10	5.97	4.99	4.36	0	0.03	0	TRINITY_DN60666_c0_g1_i2: XP_018577606.2 MAPK/MAK/MRK overlapping kinase-like, partial [Anoplophora glabripennis] ; TRINITY_DN60666_c0_g1_i1: XP_018577606.2 MAPK/MAK/MRK overlapping kinase-like, partial [Anoplophora glabripennis] ; TRINITY_DN60666_c0_g1_i3: XP_018577606.2 MAPK/MAK/MRK overlapping kinase-like, partial [Anoplophora glabripennis]	TRINITY_DN60666_c0_g1_i2: XP_018577606.2 MAPK/MAK/MRK overlapping kinase-like, partial [Anoplophora glabripennis] ; TRINITY_DN60666_c0_g1_i3: XP_018577606.2 MAPK/MAK/MRK overlapping kinase-like, partial [Anoplophora glabripennis] ; TRINITY_DN60666_c0_g1_i1: XP_018577606.2 MAPK/MAK/MRK overlapping kinase-like, partial [Anoplophora glabripennis] ;
TRINITY_DN60162_c1_g7	10.3312	4.88051e-10	22.92	19.64	13.55	0.02	0	0
TRINITY_DN48616_c0_g1	5.88471	4.93092e-10	3.72	4.07	3.76	0.07	0.06	0.08	TRINITY_DN48616_c0_g1_i1: XP_023015640.1 kinesin-like protein Klp10A [Leptinotarsa decemlineata]	TRINITY_DN48616_c0_g1_i1: XP_023015640.1 kinesin-like protein Klp10A [Leptinotarsa decemlineata] ;
TRINITY_DN60861_c2_g1	5.85526	5.12388e-10	47.82	60.15	32.99	0.56	1.06	0.96	TRINITY_DN60861_c2_g1_i3: XP_023025915.1 myrosinase 1-like, partial [Leptinotarsa decemlineata] ; TRINITY_DN60861_c2_g1_i1: XP_023025915.1 myrosinase 1-like, partial [Leptinotarsa decemlineata] ; TRINITY_DN60861_c2_g1_i4: XP_023025915.1 myrosinase 1-like, partial [Leptinotarsa decemlineata] ; TRINITY_DN60861_c2_g1_i5: XP_023717244.1 myrosinase 1-like isoform X1 [Cryptotermes secundus] ; TRINITY_D…	TRINITY_DN60861_c2_g1_i5: PNF23676.1 Myrosinase 1 [Cryptotermes secundus] ; TRINITY_DN60861_c2_g1_i1: XP_023025915.1 myrosinase 1-like, partial [Leptinotarsa decemlineata] ; TRINITY_DN60861_c2_g1_i6: XP_013165732.1 PREDICTED: myrosinase 1-like [Papilio xuthus] ; TRINITY_DN60861_c2_g1_i2: XP_023025915.1 myrosinase 1-like, partial [Leptinotarsa decemlineata] ; TRINITY_DN60861_c2_g1_i4: PNF23676.1 M…
TRINITY_DN55266_c1_g6	-6.82131	5.24474e-10	0	0.43	0.14	25.55	19.55	9.95
TRINITY_DN50387_c1_g1	9.24806	5.27423e-10	3.96	3.82	3.99	0.02	0	0	TRINITY_DN50387_c1_g1_i1: XP_018561882.1 uncharacterized protein LOC108904000 [Anoplophora glabripennis] ; TRINITY_DN50387_c1_g1_i2: XP_018561882.1 uncharacterized protein LOC108904000 [Anoplophora glabripennis]	TRINITY_DN50387_c1_g1_i1: XP_018561882.1 uncharacterized protein LOC108904000 [Anoplophora glabripennis] ; TRINITY_DN50387_c1_g1_i2: XP_018561882.1 uncharacterized protein LOC108904000 [Anoplophora glabripennis] ;
TRINITY_DN52356_c1_g1	7.30884	5.27494e-10	7.81	8.91	12.05	0.08	0.07	0.02	TRINITY_DN52356_c1_g1_i2: XP_023014081.1 uncharacterized protein LOC111503884 [Leptinotarsa decemlineata] ; TRINITY_DN52356_c1_g1_i5: XP_023014081.1 uncharacterized protein LOC111503884 [Leptinotarsa decemlineata]	TRINITY_DN52356_c1_g1_i5: XP_023014081.1 uncharacterized protein LOC111503884 [Leptinotarsa decemlineata] ; TRINITY_DN52356_c1_g1_i2: XP_023014081.1 uncharacterized protein LOC111503884 [Leptinotarsa decemlineata] ;
TRINITY_DN53731_c3_g3	9.52518	5.294e-10	2.85	3.07	2.93	0	0.01	0.01	TRINITY_DN53731_c3_g3_i4: XP_018571413.1 uncharacterized protein LOC108911062 [Anoplophora glabripennis] ; TRINITY_DN53731_c3_g3_i2: XP_018571413.1 uncharacterized protein LOC108911062 [Anoplophora glabripennis] ; TRINITY_DN53731_c3_g3_i1: XP_018571413.1 uncharacterized protein LOC108911062 [Anoplophora glabripennis] ; TRINITY_DN53731_c3_g3_i3: XP_018571413.1 uncharacterized protein LOC108911062 …	TRINITY_DN53731_c3_g3_i4: XP_018571413.1 uncharacterized protein LOC108911062 [Anoplophora glabripennis] ; TRINITY_DN53731_c3_g3_i1: XP_018571413.1 uncharacterized protein LOC108911062 [Anoplophora glabripennis] ;
TRINITY_DN63744_c1_g2	9.51633	5.31517e-10	2.23	2.54	2.32	0.01	0	0	TRINITY_DN63744_c1_g2_i1: XP_023029788.1 protein I'm not dead yet-like [Leptinotarsa decemlineata] ; TRINITY_DN63744_c1_g2_i2: XP_023029788.1 protein I'm not dead yet-like [Leptinotarsa decemlineata]	TRINITY_DN63744_c1_g2_i1: XP_023029788.1 protein I'm not dead yet-like [Leptinotarsa decemlineata] ; TRINITY_DN63744_c1_g2_i2: XP_023029788.1 protein I'm not dead yet-like [Leptinotarsa decemlineata] ;
TRINITY_DN55214_c2_g1	6.34485	5.32405e-10	6.34	6.97	6.03	0.03	0.13	0.09	TRINITY_DN55214_c2_g1_i1: XP_019762882.1 PREDICTED: uncharacterized protein LOC109539532 [Dendroctonus ponderosae] ; TRINITY_DN55214_c2_g1_i4: XP_018574335.1 uncharacterized protein LOC108913295 [Anoplophora glabripennis] ; TRINITY_DN55214_c2_g1_i12: XP_018574335.1 uncharacterized protein LOC108913295 [Anoplophora glabripennis] ; TRINITY_DN55214_c2_g1_i7: XP_019762882.1 PREDICTED: uncharacterized…	TRINITY_DN55214_c2_g1_i1: XP_019762882.1 PREDICTED: uncharacterized protein LOC109539532 [Dendroctonus ponderosae] ; TRINITY_DN55214_c2_g1_i10: XP_019762882.1 PREDICTED: uncharacterized protein LOC109539532 [Dendroctonus ponderosae] ; TRINITY_DN55214_c2_g1_i8: XP_019762882.1 PREDICTED: uncharacterized protein LOC109539532 [Dendroctonus ponderosae] ; TRINITY_DN55214_c2_g1_i7: XP_019762882.1 PREDIC…
TRINITY_DN57605_c1_g1	10.9853	5.3547e-10	2.46	2.98	2.85	0	0	0	TRINITY_DN57605_c1_g1_i1: XP_018575130.1 mitochondrial dicarboxylate carrier [Anoplophora glabripennis]	TRINITY_DN57605_c1_g1_i1: XP_022221906.1 mitochondrial dicarboxylate carrier [Drosophila obscura] ;
TRINITY_DN62629_c0_g2	-9.8062	5.62854e-10	0	0.01	0	3.65	3.9	2.03
TRINITY_DN47131_c0_g1	10.8555	5.65797e-10	3.67	3.78	3.62	0	0	0	TRINITY_DN47131_c0_g1_i1: XP_023014175.1 carbonic anhydrase 2-like [Leptinotarsa decemlineata]	TRINITY_DN47131_c0_g1_i1: XP_023014175.1 carbonic anhydrase 2-like [Leptinotarsa decemlineata] ;
TRINITY_DN67687_c1_g1	6.89357	5.7064e-10	3.42	3.91	2.18	0.04	0.05	0.03	TRINITY_DN67687_c1_g1_i4: XP_023018605.1 uncharacterized protein LOC111507520 isoform X1 [Leptinotarsa decemlineata] ; TRINITY_DN67687_c1_g1_i7: XP_023018605.1 uncharacterized protein LOC111507520 isoform X1 [Leptinotarsa decemlineata] ; TRINITY_DN67687_c1_g1_i5: XP_023018605.1 uncharacterized protein LOC111507520 isoform X1 [Leptinotarsa decemlineata] ; TRINITY_DN67687_c1_g1_i6: XP_023018605.1 u…	TRINITY_DN67687_c1_g1_i5: XP_023018605.1 uncharacterized protein LOC111507520 isoform X1 [Leptinotarsa decemlineata] ; TRINITY_DN67687_c1_g1_i8: XP_023310366.1 uncharacterized protein LOC108910039 [Anoplophora glabripennis] ; TRINITY_DN67687_c1_g1_i6: XP_023018605.1 uncharacterized protein LOC111507520 isoform X1 [Leptinotarsa decemlineata] ; TRINITY_DN67687_c1_g1_i7: XP_023018605.1 uncharacteriz…
TRINITY_DN67514_c2_g2	-8.2902	5.70889e-10	0.47	1.78	0.35	101.94	64.11	229.16	TRINITY_DN67514_c2_g2_i1: KGL72452.1 Histone H4, partial [Tinamus guttatus]	TRINITY_DN67514_c2_g2_i1: CEG84610.1 Putative Histone H4 [Rhizopus microsporus] ;
TRINITY_DN74673_c0_g1	6.00852	5.77923e-10	8.92	3.88	3.1	0.06	0.23	0.03	TRINITY_DN74673_c0_g1_i1: XP_023019448.1 fatty acid synthase-like [Leptinotarsa decemlineata]	TRINITY_DN74673_c0_g1_i1: XP_023019448.1 fatty acid synthase-like [Leptinotarsa decemlineata] ;
TRINITY_DN47782_c0_g1	8.29861	5.78147e-10	11.8	15.11	19.6	0.05	0.15	0	TRINITY_DN47782_c0_g1_i1: XP_023026126.1 UPF0193 protein EVG1 homolog [Leptinotarsa decemlineata]	TRINITY_DN47782_c0_g1_i1: XP_023026126.1 UPF0193 protein EVG1 homolog [Leptinotarsa decemlineata] ;
TRINITY_DN60221_c4_g1	9.56298	5.93958e-10	6.72	6.83	6.95	0	0.02	0.02	TRINITY_DN60221_c4_g1_i1: XP_019755335.1 PREDICTED: uncharacterized protein LOC109534202 [Dendroctonus ponderosae]	TRINITY_DN60221_c4_g1_i1: XP_019755335.1 PREDICTED: uncharacterized protein LOC109534202 [Dendroctonus ponderosae] ;
TRINITY_DN59434_c3_g1	10.5444	6.04064e-10	136.72	163.09	94.72	0	0	0
TRINITY_DN43357_c0_g1	11.7265	6.06078e-10	19.9	24.42	36.23	0	0	0	TRINITY_DN43357_c0_g1_i1: KPJ04214.1 Cytochrome c oxidase subunit 6C [Papilio xuthus] ; TRINITY_DN43357_c0_g1_i2: KPJ04214.1 Cytochrome c oxidase subunit 6C [Papilio xuthus]
TRINITY_DN3564_c0_g1	10.1977	6.20946e-10	0.26	0.2	0	0	0	0
TRINITY_DN68482_c2_g2	7.27291	6.21253e-10	11.2	13.38	12.64	0.03	0.09	0.13	TRINITY_DN68482_c2_g2_i3: XP_023022454.1 parkin coregulated gene protein homolog [Leptinotarsa decemlineata] ; TRINITY_DN68482_c2_g2_i1: XP_023022454.1 parkin coregulated gene protein homolog [Leptinotarsa decemlineata]	TRINITY_DN68482_c2_g2_i3: XP_023022454.1 parkin coregulated gene protein homolog [Leptinotarsa decemlineata] ; TRINITY_DN68482_c2_g2_i1: XP_023022454.1 parkin coregulated gene protein homolog [Leptinotarsa decemlineata] ;
TRINITY_DN46215_c0_g1	10.1617	6.2351e-10	22.32	20.91	20.84	0	0	0.03	TRINITY_DN46215_c0_g1_i4: XP_023025851.1 uncharacterized protein LOC111513861 [Leptinotarsa decemlineata] ; TRINITY_DN46215_c0_g1_i2: XP_023025851.1 uncharacterized protein LOC111513861 [Leptinotarsa decemlineata] ; TRINITY_DN46215_c0_g1_i5: XP_023025851.1 uncharacterized protein LOC111513861 [Leptinotarsa decemlineata] ; TRINITY_DN46215_c0_g1_i6: XP_023025851.1 uncharacterized protein LOC1115138…	TRINITY_DN46215_c0_g1_i5: XP_023025851.1 uncharacterized protein LOC111513861 [Leptinotarsa decemlineata] ; TRINITY_DN46215_c0_g1_i6: XP_023025851.1 uncharacterized protein LOC111513861 [Leptinotarsa decemlineata] ; TRINITY_DN46215_c0_g1_i7: XP_023025851.1 uncharacterized protein LOC111513861 [Leptinotarsa decemlineata] ; TRINITY_DN46215_c0_g1_i2: XP_023025851.1 uncharacterized protein LOC1115138…
TRINITY_DN23966_c0_g1	10.3723	6.34929e-10	0.52	0.39	1.76	0	0	0
TRINITY_DN52522_c1_g2	11.1371	6.36816e-10	6.68	6.97	9.81	0	0	0	TRINITY_DN52522_c1_g2_i6: XP_023020748.1 A-kinase anchor protein 14-like [Leptinotarsa decemlineata] ; TRINITY_DN52522_c1_g2_i5: XP_023018975.1 uncharacterized protein LOC111507842 [Leptinotarsa decemlineata]	TRINITY_DN52522_c1_g2_i6: XP_023020748.1 A-kinase anchor protein 14-like [Leptinotarsa decemlineata] ; TRINITY_DN52522_c1_g2_i5: XP_023020748.1 A-kinase anchor protein 14-like [Leptinotarsa decemlineata] ;
TRINITY_DN76340_c2_g1	-5.49279	6.43378e-10	0.07	0.19	0.08	5.51	7.48	2.87	TRINITY_DN76340_c2_g1_i4: XP_026318007.1 tigger transposable element-derived protein 6-like [Hyposmocoma kahamanoa] ; TRINITY_DN76340_c2_g1_i2: XP_026318007.1 tigger transposable element-derived protein 6-like [Hyposmocoma kahamanoa] ; TRINITY_DN76340_c2_g1_i1: XP_026318007.1 tigger transposable element-derived protein 6-like [Hyposmocoma kahamanoa] ; TRINITY_DN76340_c2_g1_i11: XP_026318007.1 tig…
TRINITY_DN55604_c0_g1	10.9826	6.43871e-10	2.24	1.66	2.07	0	0	0	TRINITY_DN55604_c0_g1_i5: XP_023020782.1 luciferin 4-monooxygenase-like isoform X1 [Leptinotarsa decemlineata] ; TRINITY_DN55604_c0_g1_i10: XP_023020782.1 luciferin 4-monooxygenase-like isoform X1 [Leptinotarsa decemlineata] ; TRINITY_DN55604_c0_g1_i2: XP_023020782.1 luciferin 4-monooxygenase-like isoform X1 [Leptinotarsa decemlineata] ; TRINITY_DN55604_c0_g1_i11: XP_023020782.1 luciferin 4-monoo…	TRINITY_DN55604_c0_g1_i10: XP_023020782.1 luciferin 4-monooxygenase-like isoform X1 [Leptinotarsa decemlineata] ; TRINITY_DN55604_c0_g1_i3: XP_023020782.1 luciferin 4-monooxygenase-like isoform X1 [Leptinotarsa decemlineata] ; TRINITY_DN55604_c0_g1_i5: XP_023020782.1 luciferin 4-monooxygenase-like isoform X1 [Leptinotarsa decemlineata] ; TRINITY_DN55604_c0_g1_i11: XP_023020782.1 luciferin 4-monoo…
TRINITY_DN11337_c0_g1	11.2265	6.68081e-10	320.42	381.41	358.62	0	0	0
TRINITY_DN15696_c0_g1	12.0703	6.70289e-10	0	0.11	0.5	0	0	0
TRINITY_DN74073_c0_g1	10.4117	6.74719e-10	14.16	11.15	7.25	0	0	0
TRINITY_DN59581_c6_g7	11.2122	6.89086e-10	9.96	11.56	14.92	0	0	0
TRINITY_DN69230_c0_g1	5.96683	6.95195e-10	1.94	2.01	1.47	0.02	0.05	0.04	TRINITY_DN69230_c0_g1_i1: XP_018568696.1 probable tubulin polyglutamylase TTLL1 [Anoplophora glabripennis]	TRINITY_DN69230_c0_g1_i1: XP_018568696.1 probable tubulin polyglutamylase TTLL1 [Anoplophora glabripennis] ;
TRINITY_DN41084_c0_g1	11.1985	7.03668e-10	14.16	14.47	18.29	0	0	0
TRINITY_DN76399_c1_g2	6.34915	7.4861e-10	43.16	37.01	4.41	0.25	0.56	0.32	TRINITY_DN76399_c1_g2_i2: XP_023025273.1 mediator of RNA polymerase II transcription subunit 15-like [Leptinotarsa decemlineata] ; TRINITY_DN76399_c1_g2_i1: XP_023025273.1 mediator of RNA polymerase II transcription subunit 15-like [Leptinotarsa decemlineata]	TRINITY_DN76399_c1_g2_i2: XP_023025273.1 mediator of RNA polymerase II transcription subunit 15-like [Leptinotarsa decemlineata] ; TRINITY_DN76399_c1_g2_i1: XP_023025273.1 mediator of RNA polymerase II transcription subunit 15-like [Leptinotarsa decemlineata] ;
TRINITY_DN45849_c3_g1	10.4314	7.59479e-10	259.69	256.77	274.96	0	0	0
TRINITY_DN47306_c0_g1	10.7993	7.87952e-10	6.48	7.03	7.73	0	0.02	0	TRINITY_DN47306_c0_g1_i1: XP_023026993.1 aquaporin-like isoform X1 [Leptinotarsa decemlineata]	TRINITY_DN47306_c0_g1_i1: XP_023026993.1 aquaporin-like isoform X1 [Leptinotarsa decemlineata] ;
TRINITY_DN76340_c2_g2	-5.97872	7.97149e-10	0.12	0.11	0.01	4.43	9.08	1.77	TRINITY_DN76340_c2_g2_i2: XP_018565392.1 fork head domain transcription factor slp2-like [Anoplophora glabripennis] ; TRINITY_DN76340_c2_g2_i1: XP_018565392.1 fork head domain transcription factor slp2-like [Anoplophora glabripennis]	TRINITY_DN76340_c2_g2_i1: XP_018565392.1 fork head domain transcription factor slp2-like [Anoplophora glabripennis] ; TRINITY_DN76340_c2_g2_i2: XP_018565392.1 fork head domain transcription factor slp2-like [Anoplophora glabripennis] ;
TRINITY_DN64817_c0_g3	10.5934	8.0357e-10	58.22	56.83	48.55	0	0	0	TRINITY_DN64817_c0_g3_i1: XP_017784726.1 PREDICTED: protamine-like [Nicrophorus vespilloides]
TRINITY_DN26010_c0_g1	12.7162	8.17196e-10	1072.49	1615.39	1742.95	0.11	0	0.23
TRINITY_DN47355_c0_g1	10.873	8.21267e-10	13.69	12.01	17.43	0	0.03	0
TRINITY_DN6889_c0_g1	12.9011	8.4341e-10	8.44	8.56	68.82	0	0	0
TRINITY_DN72453_c0_g1	-5.92266	8.80537e-10	0.06	0.02	0.21	6.07	8.47	4.02	TRINITY_DN72453_c0_g1_i10: XP_026685275.1 uncharacterized protein LOC103517353 [Diaphorina citri] ; TRINITY_DN72453_c0_g1_i1: XP_026685275.1 uncharacterized protein LOC103517353 [Diaphorina citri] ; TRINITY_DN72453_c0_g1_i4: XP_026685275.1 uncharacterized protein LOC103517353 [Diaphorina citri] ; TRINITY_DN72453_c0_g1_i11: XP_026685275.1 uncharacterized protein LOC103517353 [Diaphorina citri]
TRINITY_DN73534_c0_g1	10.1186	8.88105e-10	16.21	14.15	8.1	0	0	0
TRINITY_DN70463_c0_g1	7.30614	8.95637e-10	2.01	2.2	1.32	0.02	0.02	0.01	TRINITY_DN70463_c0_g1_i5: XP_023310980.1 uncharacterized protein LOC108903984 [Anoplophora glabripennis] ; TRINITY_DN70463_c0_g1_i3: XP_023310980.1 uncharacterized protein LOC108903984 [Anoplophora glabripennis] ; TRINITY_DN70463_c0_g1_i9: XP_023310980.1 uncharacterized protein LOC108903984 [Anoplophora glabripennis] ; TRINITY_DN70463_c0_g1_i1: XP_023310980.1 uncharacterized protein LOC108903984 …	TRINITY_DN70463_c0_g1_i5: XP_023022108.1 uncharacterized protein LOC111510427 [Leptinotarsa decemlineata] ; TRINITY_DN70463_c0_g1_i7: XP_023022108.1 uncharacterized protein LOC111510427 [Leptinotarsa decemlineata] ; TRINITY_DN70463_c0_g1_i12: XP_023310980.1 uncharacterized protein LOC108903984 [Anoplophora glabripennis] ; TRINITY_DN70463_c0_g1_i2: XP_023310980.1 uncharacterized protein LOC1089039…
TRINITY_DN71304_c2_g2	10.0498	9.08133e-10	1.48	1.45	0.74	0	0	0	TRINITY_DN71304_c2_g2_i4: XP_023028216.1 uncharacterized protein LOC111516271 [Leptinotarsa decemlineata] ; TRINITY_DN71304_c2_g2_i3: XP_023028216.1 uncharacterized protein LOC111516271 [Leptinotarsa decemlineata] ; TRINITY_DN71304_c2_g2_i2: XP_023028216.1 uncharacterized protein LOC111516271 [Leptinotarsa decemlineata] ; TRINITY_DN71304_c2_g2_i6: XP_023028216.1 uncharacterized protein LOC1115162…	TRINITY_DN71304_c2_g2_i1: XP_023028216.1 uncharacterized protein LOC111516271 [Leptinotarsa decemlineata] ; TRINITY_DN71304_c2_g2_i2: XP_023028216.1 uncharacterized protein LOC111516271 [Leptinotarsa decemlineata] ; TRINITY_DN71304_c2_g2_i3: XP_023028216.1 uncharacterized protein LOC111516271 [Leptinotarsa decemlineata] ; TRINITY_DN71304_c2_g2_i6: XP_023028216.1 uncharacterized protein LOC1115162…
TRINITY_DN24856_c0_g1	10.6504	9.12193e-10	3.03	2.38	1.88	0	0	0
TRINITY_DN70482_c0_g4	6.34304	9.13136e-10	8.72	5.66	4.22	0.05	0.31	0.05	TRINITY_DN70482_c0_g4_i1: KRT84368.1 hypothetical protein AMK59_23, partial [Oryctes borbonicus] ; TRINITY_DN70482_c0_g4_i2: XP_022914015.1 dynein regulatory complex subunit 7 [Onthophagus taurus]	TRINITY_DN70482_c0_g4_i1: XP_022914015.1 dynein regulatory complex subunit 7 [Onthophagus taurus] ; TRINITY_DN70482_c0_g4_i2: XP_022914015.1 dynein regulatory complex subunit 7 [Onthophagus taurus] ;
TRINITY_DN48298_c1_g3	-11.3279	9.34321e-10	0	0	0	0.83	0.56	0.14
TRINITY_DN62462_c0_g1	10.5016	9.40291e-10	2.45	2.87	2.16	0	0	0	TRINITY_DN62462_c0_g1_i5: XP_023311658.1 tctex1 domain-containing protein 1-B [Anoplophora glabripennis] ; TRINITY_DN62462_c0_g1_i4: XP_023311658.1 tctex1 domain-containing protein 1-B [Anoplophora glabripennis]	TRINITY_DN62462_c0_g1_i4: XP_023311658.1 tctex1 domain-containing protein 1-B [Anoplophora glabripennis] ; TRINITY_DN62462_c0_g1_i5: EFA06245.1 hypothetical protein TcasGA2_TC009102 [Tribolium castaneum] ;
TRINITY_DN69244_c3_g2	-3.91072	1.02588e-09	0.71	0.68	0.53	12	15.98	7.24
TRINITY_DN48331_c0_g1	11.0925	1.02588e-09	2.28	2.99	3.38	0	0	0	TRINITY_DN48331_c0_g1_i2: XP_018579384.1 uncharacterized protein LOC108917321 isoform X1 [Anoplophora glabripennis]	TRINITY_DN48331_c0_g1_i2: XP_018579384.1 uncharacterized protein LOC108917321 isoform X1 [Anoplophora glabripennis] ;
TRINITY_DN71984_c1_g1	12.1293	1.0523e-09	39.74	35.98	3.13	0	0	0
TRINITY_DN75653_c2_g2	9.54545	1.06139e-09	3.71	5.8	6.28	0	0.02	0	TRINITY_DN75653_c2_g2_i3: XP_023211789.1 uncharacterized protein LOC111614656 [Centruroides sculpturatus] ; TRINITY_DN75653_c2_g2_i4: XP_023211789.1 uncharacterized protein LOC111614656 [Centruroides sculpturatus] ; TRINITY_DN75653_c2_g2_i2: XP_023211789.1 uncharacterized protein LOC111614656 [Centruroides sculpturatus] ; TRINITY_DN75653_c2_g2_i1: XP_023211789.1 uncharacterized protein LOC1116146…	TRINITY_DN75653_c2_g2_i4: XP_023211789.1 uncharacterized protein LOC111614656 [Centruroides sculpturatus] ; TRINITY_DN75653_c2_g2_i2: XP_023211789.1 uncharacterized protein LOC111614656 [Centruroides sculpturatus] ; TRINITY_DN75653_c2_g2_i5: XP_023211789.1 uncharacterized protein LOC111614656 [Centruroides sculpturatus] ; TRINITY_DN75653_c2_g2_i1: XP_023211789.1 uncharacterized protein LOC1116146…
TRINITY_DN48830_c0_g1	6.37621	1.08996e-09	28.12	20.3	3.92	0.27	0.35	0.02
TRINITY_DN59511_c1_g1	10.82	1.10535e-09	6.73	6.66	8.71	0	0	0
TRINITY_DN75771_c1_g2	7.32856	1.1259e-09	60.62	87	8.08	0.29	0.98	0.15
TRINITY_DN52884_c0_g2	11.1635	1.1543e-09	13.44	16.22	22.41	0	0	0.03
TRINITY_DN75916_c2_g4	7.43287	1.15631e-09	72.68	80.99	7.19	0.22	0.65	0.04
TRINITY_DN62722_c0_g3	10.3757	1.19087e-09	3.68	3.5	3.84	0	0	0
TRINITY_DN68169_c2_g2	10.1837	1.22356e-09	21.85	22.53	9.02	0	0	0
TRINITY_DN6554_c1_g1	10.9806	1.24267e-09	0.36	0.14	0.5	0	0	0
TRINITY_DN45325_c0_g1	-8.88011	1.28799e-09	0.06	0.01	0.02	5.66	7.34	19.3	TRINITY_DN45325_c0_g1_i1: XP_023018162.1 neurofilament heavy polypeptide isoform X1 [Leptinotarsa decemlineata]	TRINITY_DN45325_c0_g1_i1: XP_023018162.1 neurofilament heavy polypeptide isoform X1 [Leptinotarsa decemlineata] ;
TRINITY_DN50802_c1_g2	11.2067	1.35643e-09	79.43	125.68	153.24	0	0	0
TRINITY_DN52663_c0_g2	10.6718	1.42539e-09	4.7	5.86	4.89	0	0	0	TRINITY_DN52663_c0_g2_i1: XP_018568449.1 uncharacterized protein LOC108908796 [Anoplophora glabripennis]	TRINITY_DN52663_c0_g2_i1: XP_018568449.1 uncharacterized protein LOC108908796 [Anoplophora glabripennis] ;
TRINITY_DN49039_c6_g1	-7.33919	1.48331e-09	1.05	0.13	0.08	63.77	80.6	109.19	TRINITY_DN49039_c6_g1_i7: XP_024214119.1 piggyBac transposable element-derived protein 4-like [Halyomorpha halys] ; TRINITY_DN49039_c6_g1_i5: PSN42458.1 hypothetical protein C0J52_18913, partial [Blattella germanica]
TRINITY_DN57490_c2_g1	11.1844	1.50917e-09	8.83	9.35	12.21	0	0	0	TRINITY_DN57490_c2_g1_i1: XP_008198206.1 PREDICTED: uncharacterized protein LOC103314307 [Tribolium castaneum] ; TRINITY_DN57490_c2_g1_i2: XP_023018108.1 uncharacterized protein LOC111507092 [Leptinotarsa decemlineata] ; TRINITY_DN57490_c2_g1_i3: XP_023018108.1 uncharacterized protein LOC111507092 [Leptinotarsa decemlineata]	TRINITY_DN57490_c2_g1_i3: XP_023018108.1 uncharacterized protein LOC111507092 [Leptinotarsa decemlineata] ; TRINITY_DN57490_c2_g1_i2: XP_023018108.1 uncharacterized protein LOC111507092 [Leptinotarsa decemlineata] ;
TRINITY_DN76659_c6_g2	-7.04321	1.5212e-09	0.18	0.43	0.31	16.89	52.05	50.58
TRINITY_DN67687_c1_g3	10.2838	1.52764e-09	80.61	66.72	62.63	0	0	0	TRINITY_DN67687_c1_g3_i1: XP_023018606.1 uncharacterized protein LOC111507520 isoform X2 [Leptinotarsa decemlineata]	TRINITY_DN67687_c1_g3_i1: XP_023018606.1 uncharacterized protein LOC111507520 isoform X2 [Leptinotarsa decemlineata] ;
TRINITY_DN60382_c3_g1	5.63913	1.53902e-09	61.14	87.47	23.49	1.02	3.26	0.36	TRINITY_DN60382_c3_g1_i2: ERL89064.1 hypothetical protein D910_06441 [Dendroctonus ponderosae]
TRINITY_DN55700_c0_g1	7.18352	1.55807e-09	19.18	20.89	26.12	0.11	0.77	0.05	TRINITY_DN55700_c0_g1_i9: XP_019770158.1 PREDICTED: uncharacterized protein LOC109544436 [Dendroctonus ponderosae] ; TRINITY_DN55700_c0_g1_i1: XP_021001936.1 uncharacterized protein LOC107448688 [Parasteatoda tepidariorum] ; TRINITY_DN55700_c0_g1_i12: XP_015910351.2 uncharacterized protein K02A2.6-like, partial [Parasteatoda tepidariorum] ; TRINITY_DN55700_c0_g1_i7: XP_019770158.1 PREDICTED: unch…	TRINITY_DN55700_c0_g1_i9: XP_019770158.1 PREDICTED: uncharacterized protein LOC109544436 [Dendroctonus ponderosae] ; TRINITY_DN55700_c0_g1_i6: XP_015910351.2 uncharacterized protein K02A2.6-like, partial [Parasteatoda tepidariorum] ; TRINITY_DN55700_c0_g1_i11: XP_019770158.1 PREDICTED: uncharacterized protein LOC109544436 [Dendroctonus ponderosae] ; TRINITY_DN55700_c0_g1_i3: XP_022907407.1 unchar…
TRINITY_DN75040_c1_g1	4.78376	1.61249e-09	3.94	3.23	0.87	0.09	0.11	0.08	TRINITY_DN75040_c1_g1_i2: XP_023024309.1 dynein heavy chain 10, axonemal [Leptinotarsa decemlineata] ; TRINITY_DN75040_c1_g1_i4: XP_019771033.1 PREDICTED: dynein heavy chain 10, axonemal [Dendroctonus ponderosae] ; TRINITY_DN75040_c1_g1_i1: XP_023024309.1 dynein heavy chain 10, axonemal [Leptinotarsa decemlineata]	TRINITY_DN75040_c1_g1_i1: XP_023024309.1 dynein heavy chain 10, axonemal [Leptinotarsa decemlineata] ; TRINITY_DN75040_c1_g1_i4: XP_018573556.1 dynein heavy chain 10, axonemal [Anoplophora glabripennis] ; TRINITY_DN75040_c1_g1_i2: XP_023024309.1 dynein heavy chain 10, axonemal [Leptinotarsa decemlineata] ;
TRINITY_DN52559_c2_g1	11.2985	1.61406e-09	7.15	5.56	9.48	0	0	0	TRINITY_DN52559_c2_g1_i3: ABK21927.1 unknown [Picea sitchensis] ; TRINITY_DN52559_c2_g1_i2: ABK21927.1 unknown [Picea sitchensis] ; TRINITY_DN52559_c2_g1_i1: ABK21927.1 unknown [Picea sitchensis]	TRINITY_DN52559_c2_g1_i1: XP_009408507.1 PREDICTED: calmodulin-like protein 11 [Musa acuminata subsp. malaccensis] ; TRINITY_DN52559_c2_g1_i2: XP_009408507.1 PREDICTED: calmodulin-like protein 11 [Musa acuminata subsp. malaccensis] ; TRINITY_DN52559_c2_g1_i3: XP_009408507.1 PREDICTED: calmodulin-like protein 11 [Musa acuminata subsp. malaccensis] ;
TRINITY_DN49401_c6_g3	11.6127	1.61656e-09	21.34	26.84	43.7	0	0	0
TRINITY_DN64743_c1_g3	8.82176	1.66933e-09	6.63	7.63	10.36	0.05	0	0.02
TRINITY_DN74944_c0_g3	10.566	1.66933e-09	31.13	28.35	25.74	0	0	0
TRINITY_DN58073_c0_g1	7.95712	1.69563e-09	1.81	2.41	2.3	0.01	0.02	0	TRINITY_DN58073_c0_g1_i2: XP_023020012.1 3-hydroxyisobutyryl-CoA hydrolase, mitochondrial-like [Leptinotarsa decemlineata] ; TRINITY_DN58073_c0_g1_i1: XP_023020012.1 3-hydroxyisobutyryl-CoA hydrolase, mitochondrial-like [Leptinotarsa decemlineata]	TRINITY_DN58073_c0_g1_i2: XP_023020012.1 3-hydroxyisobutyryl-CoA hydrolase, mitochondrial-like [Leptinotarsa decemlineata] ; TRINITY_DN58073_c0_g1_i1: XP_023020012.1 3-hydroxyisobutyryl-CoA hydrolase, mitochondrial-like [Leptinotarsa decemlineata] ;
TRINITY_DN47858_c3_g1	11.2515	1.72967e-09	9.41	12.67	15.74	0	0	0
TRINITY_DN46367_c0_g1	10.5855	1.73427e-09	3.28	3.16	3.07	0	0	0	TRINITY_DN46367_c0_g1_i1: XP_023027405.1 uncharacterized protein LOC111515413 [Leptinotarsa decemlineata]	TRINITY_DN46367_c0_g1_i1: XP_023027405.1 uncharacterized protein LOC111515413 [Leptinotarsa decemlineata] ;
TRINITY_DN50615_c0_g2	11.0973	1.85177e-09	10.12	13.65	15.64	0	0	0	TRINITY_DN50615_c0_g2_i1: XP_023029390.1 uncharacterized protein LOC111517455 isoform X4 [Leptinotarsa decemlineata]	TRINITY_DN50615_c0_g2_i1: XP_023029390.1 uncharacterized protein LOC111517455 isoform X4 [Leptinotarsa decemlineata] ;
TRINITY_DN70501_c0_g1	8.92185	1.85247e-09	6.29	8.78	12.8	0.02	0	0.03	TRINITY_DN70501_c0_g1_i1: XP_023017918.1 transcriptional regulator of yeast form adherence 3-like [Leptinotarsa decemlineata] ; TRINITY_DN70501_c0_g1_i3: XP_023017918.1 transcriptional regulator of yeast form adherence 3-like [Leptinotarsa decemlineata] ; TRINITY_DN70501_c0_g1_i4: XP_023017918.1 transcriptional regulator of yeast form adherence 3-like [Leptinotarsa decemlineata]	TRINITY_DN70501_c0_g1_i4: XP_023017918.1 transcriptional regulator of yeast form adherence 3-like [Leptinotarsa decemlineata] ; TRINITY_DN70501_c0_g1_i3: XP_023017918.1 transcriptional regulator of yeast form adherence 3-like [Leptinotarsa decemlineata] ; TRINITY_DN70501_c0_g1_i1: XP_023017918.1 transcriptional regulator of yeast form adherence 3-like [Leptinotarsa decemlineata] ;
TRINITY_DN62141_c0_g1	-5.39529	1.86081e-09	0.54	0.48	0.34	16.88	17.83	22.38	TRINITY_DN62141_c0_g1_i6: XP_018569220.1 alpha-tocopherol transfer protein-like [Anoplophora glabripennis] ; TRINITY_DN62141_c0_g1_i3: XP_018569220.1 alpha-tocopherol transfer protein-like [Anoplophora glabripennis] ; TRINITY_DN62141_c0_g1_i2: XP_018569220.1 alpha-tocopherol transfer protein-like [Anoplophora glabripennis] ; TRINITY_DN62141_c0_g1_i5: XP_018569220.1 alpha-tocopherol transfer prote…	TRINITY_DN62141_c0_g1_i3: XP_018569220.1 alpha-tocopherol transfer protein-like [Anoplophora glabripennis] ; TRINITY_DN62141_c0_g1_i5: XP_018569220.1 alpha-tocopherol transfer protein-like [Anoplophora glabripennis] ; TRINITY_DN62141_c0_g1_i2: XP_018569220.1 alpha-tocopherol transfer protein-like [Anoplophora glabripennis] ; TRINITY_DN62141_c0_g1_i6: XP_018569220.1 alpha-tocopherol transfer prote…
TRINITY_DN75653_c2_g4	10.5224	1.91749e-09	21.34	30.96	46.68	0	0	0
TRINITY_DN52604_c0_g1	10.8686	2.07219e-09	1.65	1.8	2.1	0	0	0	TRINITY_DN52604_c0_g1_i1: XP_023020333.1 carboxypeptidase B-like [Leptinotarsa decemlineata]	TRINITY_DN52604_c0_g1_i1: XP_023020333.1 carboxypeptidase B-like [Leptinotarsa decemlineata] ;
TRINITY_DN50447_c0_g2	8.10348	2.09999e-09	7.14	8.69	11.28	0.01	0.04	0.07	TRINITY_DN50447_c0_g2_i1: XP_019870599.1 PREDICTED: THAP domain-containing protein 4-like [Aethina tumida]	TRINITY_DN50447_c0_g2_i1: XP_019870599.1 PREDICTED: THAP domain-containing protein 4-like [Aethina tumida] ;
TRINITY_DN50517_c1_g1	-9.29968	2.14858e-09	0.03	0.02	0	6.26	4.4	12.23	TRINITY_DN50517_c1_g1_i1: CRL08559.1 CLUMA_CG021406, isoform A [Clunio marinus] ; TRINITY_DN50517_c1_g1_i3: VDM41371.1 unnamed protein product [Toxocara canis] ; TRINITY_DN50517_c1_g1_i2: CRL08559.1 CLUMA_CG021406, isoform A [Clunio marinus]	TRINITY_DN50517_c1_g1_i2: ACO12150.1 Ras-like GTP-binding protein Rho1 precursor [Lepeophtheirus salmonis] ; TRINITY_DN50517_c1_g1_i3: XP_026250191.1 transforming protein RhoA-like isoform X1 [Urocitellus parryii] ; TRINITY_DN50517_c1_g1_i1: KRZ03311.1 Ras-like GTP-binding protein Rho1 [Trichinella zimbabwensis] ;
TRINITY_DN48113_c0_g1	-9.29722	2.28659e-09	0	0.73	0.08	217.56	292.19	49.99	TRINITY_DN48113_c0_g1_i3: AMK38870.1 vitellogenin 2, partial [Colaphellus bowringi] ; TRINITY_DN48113_c0_g1_i4: AMK38870.1 vitellogenin 2, partial [Colaphellus bowringi] ; TRINITY_DN48113_c0_g1_i2: AMK38870.1 vitellogenin 2, partial [Colaphellus bowringi] ; TRINITY_DN48113_c0_g1_i1: AMK38870.1 vitellogenin 2, partial [Colaphellus bowringi]	TRINITY_DN48113_c0_g1_i3: AMK38870.1 vitellogenin 2, partial [Colaphellus bowringi] ; TRINITY_DN48113_c0_g1_i4: AMK38870.1 vitellogenin 2, partial [Colaphellus bowringi] ; TRINITY_DN48113_c0_g1_i1: AMK38870.1 vitellogenin 2, partial [Colaphellus bowringi] ; TRINITY_DN48113_c0_g1_i2: AMK38870.1 vitellogenin 2, partial [Colaphellus bowringi] ;
TRINITY_DN61580_c3_g1	11.3726	2.37233e-09	4.37	5.78	9.1	0	0	0	TRINITY_DN61580_c3_g1_i1: KYB27683.1 hypothetical protein TcasGA2_TC031837 [Tribolium castaneum] ; TRINITY_DN61580_c3_g1_i2: KYB27683.1 hypothetical protein TcasGA2_TC031837 [Tribolium castaneum]
TRINITY_DN74708_c0_g2	-7.8509	2.40927e-09	0	0.02	0.02	4.27	3.12	3.06	TRINITY_DN74708_c0_g2_i1: XP_018572972.1 uncharacterized protein LOC108912262, partial [Anoplophora glabripennis] ; TRINITY_DN74708_c0_g2_i2: XP_023026656.1 uncharacterized protein LOC111514632 [Leptinotarsa decemlineata]	TRINITY_DN74708_c0_g2_i1: XP_023026656.1 uncharacterized protein LOC111514632 [Leptinotarsa decemlineata] ; TRINITY_DN74708_c0_g2_i2: XP_023026656.1 uncharacterized protein LOC111514632 [Leptinotarsa decemlineata] ;
TRINITY_DN62355_c2_g1	8.75809	2.41909e-09	11.59	11.69	15.54	0.03	0	0.07	TRINITY_DN62355_c2_g1_i2: ERL92339.1 hypothetical protein D910_09656 [Dendroctonus ponderosae] ; TRINITY_DN62355_c2_g1_i1: ERL92339.1 hypothetical protein D910_09656 [Dendroctonus ponderosae]	TRINITY_DN62355_c2_g1_i2: XP_018573555.1 THAP domain-containing protein 4-like [Anoplophora glabripennis] ; TRINITY_DN62355_c2_g1_i1: XP_018573555.1 THAP domain-containing protein 4-like [Anoplophora glabripennis] ;
TRINITY_DN50074_c0_g1	11.0017	2.4982e-09	1.76	2.06	2.55	0	0	0	TRINITY_DN50074_c0_g1_i1: XP_018563991.1 adenosine deaminase 2 [Anoplophora glabripennis]	TRINITY_DN50074_c0_g1_i1: EFA00425.1 Adenosine deaminase-like protein [Tribolium castaneum] ;
TRINITY_DN47012_c0_g1	10.7515	2.49832e-09	2.32	3.17	2.98	0	0	0	TRINITY_DN47012_c0_g1_i2: XP_018562591.1 NADH-cytochrome b5 reductase 3 isoform X1 [Anoplophora glabripennis]	TRINITY_DN47012_c0_g1_i2: XP_018562591.1 NADH-cytochrome b5 reductase 3 isoform X1 [Anoplophora glabripennis] ;
TRINITY_DN68461_c0_g1	10.533	2.51247e-09	1.99	2.31	2.1	0	0	0	TRINITY_DN68461_c0_g1_i2: XP_018562774.1 leucine-rich repeat-containing protein 27-like [Anoplophora glabripennis]	TRINITY_DN68461_c0_g1_i2: ERL87111.1 hypothetical protein D910_04511 [Dendroctonus ponderosae] ;
TRINITY_DN71193_c0_g1	7.96785	2.55843e-09	3.62	3.24	1.56	0.02	0.02	0	TRINITY_DN71193_c0_g1_i5: XP_023025222.1 uncharacterized protein LOC111513272 isoform X1 [Leptinotarsa decemlineata] ; TRINITY_DN71193_c0_g1_i4: XP_023025222.1 uncharacterized protein LOC111513272 isoform X1 [Leptinotarsa decemlineata] ; TRINITY_DN71193_c0_g1_i3: XP_023025222.1 uncharacterized protein LOC111513272 isoform X1 [Leptinotarsa decemlineata]	TRINITY_DN71193_c0_g1_i4: XP_023025222.1 uncharacterized protein LOC111513272 isoform X1 [Leptinotarsa decemlineata] ; TRINITY_DN71193_c0_g1_i3: XP_023025222.1 uncharacterized protein LOC111513272 isoform X1 [Leptinotarsa decemlineata] ; TRINITY_DN71193_c0_g1_i5: XP_023025222.1 uncharacterized protein LOC111513272 isoform X1 [Leptinotarsa decemlineata] ;
TRINITY_DN27826_c0_g1	12.5681	2.6039e-09	4.12	9.6	358.21	0	0	0
TRINITY_DN66271_c3_g4	11.0225	2.64415e-09	27.64	33.33	44.83	0	0	0.06
TRINITY_DN69504_c0_g1	8.03383	2.65616e-09	7.81	7.21	5.11	0.08	0.01	0	TRINITY_DN69504_c0_g1_i7: XP_023015774.1 tektin-4 [Leptinotarsa decemlineata] ; TRINITY_DN69504_c0_g1_i1: XP_023015774.1 tektin-4 [Leptinotarsa decemlineata] ; TRINITY_DN69504_c0_g1_i9: XP_023015774.1 tektin-4 [Leptinotarsa decemlineata] ; TRINITY_DN69504_c0_g1_i5: XP_023015774.1 tektin-4 [Leptinotarsa decemlineata] ; TRINITY_DN69504_c0_g1_i6: XP_023015774.1 tektin-4 [Leptinotarsa decemlineata] ;…	TRINITY_DN69504_c0_g1_i7: XP_023015774.1 tektin-4 [Leptinotarsa decemlineata] ; TRINITY_DN69504_c0_g1_i6: XP_023015774.1 tektin-4 [Leptinotarsa decemlineata] ; TRINITY_DN69504_c0_g1_i3: XP_023015774.1 tektin-4 [Leptinotarsa decemlineata] ; TRINITY_DN69504_c0_g1_i8: XP_023015774.1 tektin-4 [Leptinotarsa decemlineata] ; TRINITY_DN69504_c0_g1_i5: XP_023015774.1 tektin-4 [Leptinotarsa decemlineata] ;…
TRINITY_DN62920_c1_g1	-13.692	2.67266e-09	0	0	0	7.97	21.67	109.25
TRINITY_DN46159_c0_g1	11.1613	2.67274e-09	2.68	2.95	4.25	0	0	0	TRINITY_DN46159_c0_g1_i1: XP_023020333.1 carboxypeptidase B-like [Leptinotarsa decemlineata]	TRINITY_DN46159_c0_g1_i1: XP_023020333.1 carboxypeptidase B-like [Leptinotarsa decemlineata] ;
TRINITY_DN54512_c7_g3	-7.06936	2.74411e-09	0.04	0.01	0.06	6.4	4.21	5.49
TRINITY_DN66249_c1_g1	6.48696	2.74656e-09	19.76	21.94	24.62	0.23	0.2	0.38
TRINITY_DN38114_c0_g1	11.0666	2.76759e-09	5.25	5.08	7.7	0	0	0
TRINITY_DN51933_c3_g7	10.0685	2.76816e-09	58.62	25.15	66.34	0.72	1.46	0
TRINITY_DN58369_c6_g2	10.5824	2.88936e-09	2.19	2.22	2.73	0	0	0
TRINITY_DN53767_c0_g1	-9.48179	2.92781e-09	0.03	0	0.02	10.22	7.56	15.62	TRINITY_DN53767_c0_g1_i2: XP_023013364.1 protein cortex-like isoform X1 [Leptinotarsa decemlineata] ; TRINITY_DN53767_c0_g1_i1: XP_023013364.1 protein cortex-like isoform X1 [Leptinotarsa decemlineata]	TRINITY_DN53767_c0_g1_i1: XP_018571050.1 protein cortex-like [Anoplophora glabripennis] ;
TRINITY_DN53653_c0_g1	10.7594	2.99429e-09	2.04	2.17	2.44	0	0	0	TRINITY_DN53653_c0_g1_i3: XP_023025959.1 phosphatidylcholine:ceramide cholinephosphotransferase 2-like [Leptinotarsa decemlineata]	TRINITY_DN53653_c0_g1_i3: XP_023025959.1 phosphatidylcholine:ceramide cholinephosphotransferase 2-like [Leptinotarsa decemlineata] ;
TRINITY_DN17912_c0_g1	10.8849	3.06556e-09	482.21	760.35	573.83	0	0	0
TRINITY_DN48266_c2_g1	-11.2678	3.07731e-09	0	0	0	1.14	3.2	0.39	TRINITY_DN48266_c2_g1_i1: AMK38870.1 vitellogenin 2, partial [Colaphellus bowringi]	TRINITY_DN48266_c2_g1_i1: AMK38870.1 vitellogenin 2, partial [Colaphellus bowringi] ;
TRINITY_DN67058_c1_g1	11.6072	3.09301e-09	202.49	230.49	17.83	0	0.05	0
TRINITY_DN67514_c2_g1	-6.85235	3.11237e-09	0.24	0.58	0.28	31.12	17.57	24.5	TRINITY_DN67514_c2_g1_i3: OTG25078.1 putative histone H25 [Helianthus annuus] ; TRINITY_DN67514_c2_g1_i2: OTG25078.1 putative histone H25 [Helianthus annuus] ; TRINITY_DN67514_c2_g1_i1: OTG25078.1 putative histone H25 [Helianthus annuus]	TRINITY_DN67514_c2_g1_i3: OTG25078.1 putative histone H25 [Helianthus annuus] ; TRINITY_DN67514_c2_g1_i2: OTG25078.1 putative histone H25 [Helianthus annuus] ; TRINITY_DN67514_c2_g1_i1: OTG25078.1 putative histone H25 [Helianthus annuus] ;
TRINITY_DN65937_c0_g1	5.39152	3.23517e-09	5.74	5.98	1.92	0.06	0.12	0.11	TRINITY_DN65937_c0_g1_i2: XP_023029063.1 coiled-coil domain-containing protein 39 [Leptinotarsa decemlineata] ; TRINITY_DN65937_c0_g1_i1: XP_023029063.1 coiled-coil domain-containing protein 39 [Leptinotarsa decemlineata]	TRINITY_DN65937_c0_g1_i1: XP_023029063.1 coiled-coil domain-containing protein 39 [Leptinotarsa decemlineata] ; TRINITY_DN65937_c0_g1_i2: XP_023029063.1 coiled-coil domain-containing protein 39 [Leptinotarsa decemlineata] ;
TRINITY_DN66274_c11_g2	-4.60163	3.23522e-09	0.46	0.19	0.17	6	10.64	4.74		TRINITY_DN66274_c11_g2_i1: XP_023018068.1 uncharacterized protein LOC111507059 [Leptinotarsa decemlineata] ;
TRINITY_DN68093_c0_g4	-11.3493	3.42059e-09	0	0	0	39.25	25.69	52.01
TRINITY_DN65911_c0_g4	10.5406	3.48131e-09	3.43	5.82	4.23	0	0	0
TRINITY_DN55732_c0_g1	11.2786	3.48299e-09	12.39	17.5	23.46	0	0	0	TRINITY_DN55732_c0_g1_i1: XP_023017500.1 cytochrome c oxidase subunit 4 isoform 1, mitochondrial-like [Leptinotarsa decemlineata] ; TRINITY_DN55732_c0_g1_i2: XP_023017500.1 cytochrome c oxidase subunit 4 isoform 1, mitochondrial-like [Leptinotarsa decemlineata] ; TRINITY_DN55732_c0_g1_i3: XP_023017500.1 cytochrome c oxidase subunit 4 isoform 1, mitochondrial-like [Leptinotarsa decemlineata]	TRINITY_DN55732_c0_g1_i1: XP_023017500.1 cytochrome c oxidase subunit 4 isoform 1, mitochondrial-like [Leptinotarsa decemlineata] ; TRINITY_DN55732_c0_g1_i3: XP_023017500.1 cytochrome c oxidase subunit 4 isoform 1, mitochondrial-like [Leptinotarsa decemlineata] ; TRINITY_DN55732_c0_g1_i2: XP_023017500.1 cytochrome c oxidase subunit 4 isoform 1, mitochondrial-like [Leptinotarsa decemlineata] ;
TRINITY_DN68281_c0_g3	-10.7174	3.54907e-09	0	0	0	5.77	8.48	8.72
TRINITY_DN50657_c0_g1	10.4646	3.59798e-09	3.69	5.63	4.92	0	0.01	0	TRINITY_DN50657_c0_g1_i2: XP_023027106.1 FERM domain-containing protein 5-like [Leptinotarsa decemlineata] ; TRINITY_DN50657_c0_g1_i1: XP_023027106.1 FERM domain-containing protein 5-like [Leptinotarsa decemlineata]	TRINITY_DN50657_c0_g1_i2: XP_023027106.1 FERM domain-containing protein 5-like [Leptinotarsa decemlineata] ;
TRINITY_DN66434_c2_g1	-10.3738	3.60051e-09	0	0	0	1.54	1.26	1.2	TRINITY_DN66434_c2_g1_i2: XP_018571279.1 uncharacterized protein LOC108910974 isoform X1 [Anoplophora glabripennis] ; TRINITY_DN66434_c2_g1_i3: XP_018571279.1 uncharacterized protein LOC108910974 isoform X1 [Anoplophora glabripennis]
TRINITY_DN53359_c6_g1	10.8733	3.60051e-09	1.55	0.91	6.28	0	0	0
TRINITY_DN36006_c0_g1	10.5802	3.63611e-09	0.11	0.25	0	0	0	0
TRINITY_DN65839_c1_g2	10.8125	3.66004e-09	4.56	4.24	5.66	0	0	0	TRINITY_DN65839_c1_g2_i2: KIJ98372.1 hypothetical protein K443DRAFT_680798 [Laccaria amethystina LaAM-08-1] ; TRINITY_DN65839_c1_g2_i3: AAW27697.1 SJCHGC05190 protein [Schistosoma japonicum] ; TRINITY_DN65839_c1_g2_i4: KII62065.1 Calmodulin [Thelohanellus kitauei] ; TRINITY_DN65839_c1_g2_i1: KII62065.1 Calmodulin [Thelohanellus kitauei]	TRINITY_DN65839_c1_g2_i2: ERT02366.1 calmodulin [Sporothrix schenckii ATCC 58251] ; TRINITY_DN65839_c1_g2_i4: KXJ24804.1 Calmodulin [Exaiptasia pallida] ; TRINITY_DN65839_c1_g2_i1: KXJ24804.1 Calmodulin [Exaiptasia pallida] ; TRINITY_DN65839_c1_g2_i3: ERT02366.1 calmodulin [Sporothrix schenckii ATCC 58251] ;
TRINITY_DN50859_c0_g2	10.1916	3.93485e-09	3.18	2.97	2.62	0	0	0
TRINITY_DN62098_c1_g2	11.2717	3.93485e-09	6.62	7.49	11.84	0	0	0	TRINITY_DN62098_c1_g2_i4: XP_024891525.1 uncharacterized protein LOC112467233 [Temnothorax curvispinosus]
TRINITY_DN70382_c2_g1	-3.51663	3.98061e-09	4.1	4.01	1.82	48.92	46.48	27.34
TRINITY_DN56353_c3_g6	10.9462	4.00736e-09	412.63	305.38	619.94	0	0	0
TRINITY_DN51516_c5_g1	10.8002	4.25141e-09	2.46	3.67	3.68	0	0	0	TRINITY_DN51516_c5_g1_i1: XP_022184225.1 uncharacterized protein LOC111043552 [Nilaparvata lugens]	TRINITY_DN51516_c5_g1_i1: XP_022184225.1 uncharacterized protein LOC111043552 [Nilaparvata lugens] ;
TRINITY_DN58652_c1_g2	-7.47642	4.27697e-09	0.08	0.06	0.06	11.25	12.45	9.63
TRINITY_DN47894_c6_g1	5.51598	4.29663e-09	9.48	13.83	9.01	0.37	0.67	0.32	TRINITY_DN47894_c6_g1_i4: XP_023014742.1 uncharacterized protein LOC111504426 [Leptinotarsa decemlineata] ; TRINITY_DN47894_c6_g1_i3: XP_022913435.1 piggyBac transposable element-derived protein 4-like [Onthophagus taurus] ; TRINITY_DN47894_c6_g1_i8: XP_021002881.1 piggyBac transposable element-derived protein 4-like [Parasteatoda tepidariorum] ; TRINITY_DN47894_c6_g1_i7: XP_013183995.1 PREDICTED…	TRINITY_DN47894_c6_g1_i5: XP_022913435.1 piggyBac transposable element-derived protein 4-like [Onthophagus taurus] ; TRINITY_DN47894_c6_g1_i6: XP_022911139.1 piggyBac transposable element-derived protein 4-like [Onthophagus taurus] ; TRINITY_DN47894_c6_g1_i4: XP_023014742.1 uncharacterized protein LOC111504426 [Leptinotarsa decemlineata] ; TRINITY_DN47894_c6_g1_i7: XP_013183995.1 PREDICTED: piggy…
TRINITY_DN54058_c6_g1	11.0013	4.2995e-09	5.67	6.92	8.92	0	0	0	TRINITY_DN54058_c6_g1_i5: ENN74535.1 hypothetical protein YQE_08859, partial [Dendroctonus ponderosae] ; TRINITY_DN54058_c6_g1_i1: ENN74535.1 hypothetical protein YQE_08859, partial [Dendroctonus ponderosae] ; TRINITY_DN54058_c6_g1_i3: ENN74535.1 hypothetical protein YQE_08859, partial [Dendroctonus ponderosae]	TRINITY_DN54058_c6_g1_i1: AEE62264.1 unknown [Dendroctonus ponderosae] ;
TRINITY_DN59769_c4_g1	10.3935	4.31631e-09	3.67	5	4.36	0	0	0.01	TRINITY_DN59769_c4_g1_i1: XP_023019255.1 uncharacterized protein LOC111508069 [Leptinotarsa decemlineata] ; TRINITY_DN59769_c4_g1_i3: XP_023019255.1 uncharacterized protein LOC111508069 [Leptinotarsa decemlineata]	TRINITY_DN59769_c4_g1_i3: XP_023019255.1 uncharacterized protein LOC111508069 [Leptinotarsa decemlineata] ; TRINITY_DN59769_c4_g1_i1: XP_023019255.1 uncharacterized protein LOC111508069 [Leptinotarsa decemlineata] ;
TRINITY_DN71670_c0_g4	10.1822	4.32017e-09	23.69	30.27	6.65	0	0	0
TRINITY_DN75023_c2_g2	6.99795	4.35045e-09	130.56	154.17	11.05	0.26	1.15	0.56	TRINITY_DN75023_c2_g2_i2: XP_023030204.1 gamma-gliadin-like [Leptinotarsa decemlineata] ; TRINITY_DN75023_c2_g2_i1: XP_023030204.1 gamma-gliadin-like [Leptinotarsa decemlineata]	TRINITY_DN75023_c2_g2_i2: XP_023030204.1 gamma-gliadin-like [Leptinotarsa decemlineata] ; TRINITY_DN75023_c2_g2_i1: XP_023030204.1 gamma-gliadin-like [Leptinotarsa decemlineata] ;
TRINITY_DN73296_c1_g3	8.99943	4.35045e-09	18.88	11.04	10.29	0	0	0	TRINITY_DN73296_c1_g3_i1: XP_023017016.1 spindle pole body component 110-like [Leptinotarsa decemlineata]
TRINITY_DN48113_c1_g1	-9.97633	4.43722e-09	0.21	0.07	0.16	91.82	501.74	26.35	TRINITY_DN48113_c1_g1_i9: AKR04341.1 vitellogenin [Octodonta nipae] ; TRINITY_DN48113_c1_g1_i3: XP_970210.1 PREDICTED: vitellogenin [Tribolium castaneum] ; TRINITY_DN48113_c1_g1_i4: XP_970210.1 PREDICTED: vitellogenin [Tribolium castaneum] ; TRINITY_DN48113_c1_g1_i10: AKR04341.1 vitellogenin [Octodonta nipae] ; TRINITY_DN48113_c1_g1_i12: XP_970210.1 PREDICTED: vitellogenin [Tribolium castaneum] ;…	TRINITY_DN48113_c1_g1_i9: EFA11302.1 Vitellogenin-like Protein [Tribolium castaneum] ; TRINITY_DN48113_c1_g1_i11: AKR04341.1 vitellogenin [Octodonta nipae] ; TRINITY_DN48113_c1_g1_i10: AKR04341.1 vitellogenin [Octodonta nipae] ; TRINITY_DN48113_c1_g1_i12: XP_018565741.1 vitellogenin-like [Anoplophora glabripennis] ; TRINITY_DN48113_c1_g1_i6: EFA11302.1 Vitellogenin-like Protein [Tribolium castane…
TRINITY_DN53400_c0_g1	7.29023	4.54206e-09	26.86	16.48	33.25	0.91	1.72	0.3	TRINITY_DN53400_c0_g1_i2: XP_023027912.1 uncharacterized protein LOC111515947 [Leptinotarsa decemlineata] ; TRINITY_DN53400_c0_g1_i3: XP_023027912.1 uncharacterized protein LOC111515947 [Leptinotarsa decemlineata]	TRINITY_DN53400_c0_g1_i3: XP_023029864.1 uncharacterized protein LOC111517818 [Leptinotarsa decemlineata] ;
TRINITY_DN64367_c1_g2	6.18704	4.6614e-09	87.66	59.14	9.01	0.64	0.86	0.33
TRINITY_DN63222_c2_g3	7.93303	4.83756e-09	3.62	3.29	3.19	0	0.06	0.01	TRINITY_DN63222_c2_g3_i1: XP_023017793.1 kinesin-like protein 3 [Leptinotarsa decemlineata] ; TRINITY_DN63222_c2_g3_i2: XP_023017793.1 kinesin-like protein 3 [Leptinotarsa decemlineata] ; TRINITY_DN63222_c2_g3_i3: XP_023017793.1 kinesin-like protein 3 [Leptinotarsa decemlineata] ; TRINITY_DN63222_c2_g3_i4: XP_023017793.1 kinesin-like protein 3 [Leptinotarsa decemlineata]	TRINITY_DN63222_c2_g3_i4: XP_023017793.1 kinesin-like protein 3 [Leptinotarsa decemlineata] ; TRINITY_DN63222_c2_g3_i2: XP_023017793.1 kinesin-like protein 3 [Leptinotarsa decemlineata] ; TRINITY_DN63222_c2_g3_i1: XP_023017793.1 kinesin-like protein 3 [Leptinotarsa decemlineata] ;
TRINITY_DN48005_c0_g1	10.1461	5.04276e-09	1.57	1.74	1.31	0	0	0	TRINITY_DN48005_c0_g1_i1: XP_023018786.1 lymphocyte expansion molecule-like [Leptinotarsa decemlineata]	TRINITY_DN48005_c0_g1_i1: XP_023018786.1 lymphocyte expansion molecule-like [Leptinotarsa decemlineata] ;
TRINITY_DN64738_c1_g1	6.99752	5.25292e-09	45.71	58.01	138.56	0.4	0.73	0.42	TRINITY_DN64738_c1_g1_i2: XP_018577288.1 uncharacterized protein LOC108915675 [Anoplophora glabripennis]
TRINITY_DN69626_c1_g2	9.35523	5.31523e-09	9.87	8.46	6.4	0.03	0	0
TRINITY_DN55396_c0_g1	-10.1621	5.33112e-09	0	0	0.08	15.35	9.16	3.6
TRINITY_DN75972_c3_g2	-9.80889	5.33112e-09	0	0	0	5.61	8	3.75
TRINITY_DN54184_c1_g1	5.87652	5.55957e-09	13.39	13.5	12.73	0.02	0.09	0	TRINITY_DN54184_c1_g1_i2: XP_023017649.1 RIB43A-like with coiled-coils protein 2 [Leptinotarsa decemlineata]	TRINITY_DN54184_c1_g1_i2: XP_023017649.1 RIB43A-like with coiled-coils protein 2 [Leptinotarsa decemlineata] ;
TRINITY_DN50839_c7_g1	8.20897	5.56433e-09	14.23	18.04	18.56	0.08	0	0.09	TRINITY_DN50839_c7_g1_i1: KFB39530.1 AGAP009623-PA-like protein [Anopheles sinensis] ; TRINITY_DN50839_c7_g1_i2: KFB39530.1 AGAP009623-PA-like protein [Anopheles sinensis]	TRINITY_DN50839_c7_g1_i2: ASL69968.1 glyceraldehyde 3-phosphate dehydrogenase [Anopheles dirus] ; TRINITY_DN50839_c7_g1_i1: ASL69968.1 glyceraldehyde 3-phosphate dehydrogenase [Anopheles dirus] ;
TRINITY_DN45217_c1_g1	10.7605	5.60767e-09	4.36	5.05	6.47	0	0	0	TRINITY_DN45217_c1_g1_i1: XP_018328386.1 uncharacterized protein LOC108739140 [Agrilus planipennis]
TRINITY_DN60747_c2_g5	-10.6319	5.6438e-09	0.14	0	0	35.89	18.38	70.92
TRINITY_DN48036_c1_g1	10.7795	5.7614e-09	5.4	6.36	9.07	0.01	0	0	TRINITY_DN48036_c1_g1_i1: XP_023019939.1 cytochrome c oxidase subunit 5A, mitochondrial-like [Leptinotarsa decemlineata]	TRINITY_DN48036_c1_g1_i1: XP_023019939.1 cytochrome c oxidase subunit 5A, mitochondrial-like [Leptinotarsa decemlineata] ;
TRINITY_DN49428_c0_g1	10.8073	5.7993e-09	2.94	3.5	4.32	0	0	0	TRINITY_DN49428_c0_g1_i2: XP_023028536.1 uncharacterized protein C4orf22 homolog [Leptinotarsa decemlineata]	TRINITY_DN49428_c0_g1_i2: XP_023028536.1 uncharacterized protein C4orf22 homolog [Leptinotarsa decemlineata] ;
TRINITY_DN49463_c4_g1	12.1837	5.96509e-09	1.3	1.84	0.64	0	0	0
TRINITY_DN49472_c0_g1	9.63593	6.11648e-09	4.78	5.21	5.99	0	0.03	0	TRINITY_DN49472_c0_g1_i2: XP_018566303.1 uncharacterized protein LOC108907215 [Anoplophora glabripennis] ; TRINITY_DN49472_c0_g1_i4: XP_018566303.1 uncharacterized protein LOC108907215 [Anoplophora glabripennis] ; TRINITY_DN49472_c0_g1_i3: XP_018566303.1 uncharacterized protein LOC108907215 [Anoplophora glabripennis] ; TRINITY_DN49472_c0_g1_i7: XP_018566303.1 uncharacterized protein LOC108907215 …	TRINITY_DN49472_c0_g1_i2: XP_018566303.1 uncharacterized protein LOC108907215 [Anoplophora glabripennis] ; TRINITY_DN49472_c0_g1_i4: XP_018566303.1 uncharacterized protein LOC108907215 [Anoplophora glabripennis] ; TRINITY_DN49472_c0_g1_i5: ENN77454.1 hypothetical protein YQE_06278, partial [Dendroctonus ponderosae] ; TRINITY_DN49472_c0_g1_i3: XP_018566303.1 uncharacterized protein LOC108907215 [A…
TRINITY_DN47417_c0_g1	10.6587	6.16133e-09	4.21	6.16	5.91	0	0	0	TRINITY_DN47417_c0_g1_i2: XP_023022885.1 protein Flattop homolog [Leptinotarsa decemlineata] ; TRINITY_DN47417_c0_g1_i1: XP_023022885.1 protein Flattop homolog [Leptinotarsa decemlineata]	TRINITY_DN47417_c0_g1_i1: XP_023022885.1 protein Flattop homolog [Leptinotarsa decemlineata] ; TRINITY_DN47417_c0_g1_i2: XP_023022885.1 protein Flattop homolog [Leptinotarsa decemlineata] ;
TRINITY_DN61841_c0_g1	7.2644	6.30665e-09	3.04	3.53	3.55	0.01	0.03	0.04	TRINITY_DN61841_c0_g1_i1: XP_023021351.1 WD repeat-containing protein 34-like [Leptinotarsa decemlineata]	TRINITY_DN61841_c0_g1_i1: XP_023021351.1 WD repeat-containing protein 34-like [Leptinotarsa decemlineata] ;
TRINITY_DN55131_c5_g1	10.1867	6.32396e-09	1.46	1.33	1.25	0	0	0	TRINITY_DN55131_c5_g1_i1: XP_023020220.1 uncharacterized protein LOC111508838 isoform X1 [Leptinotarsa decemlineata]	TRINITY_DN55131_c5_g1_i1: XP_023020220.1 uncharacterized protein LOC111508838 isoform X1 [Leptinotarsa decemlineata] ;
TRINITY_DN71844_c2_g2	10.2243	6.56103e-09	5.94	6.15	6.35	0.02	0	0
TRINITY_DN77149_c11_g1	-5.5598	7.03846e-09	1.07	0.67	0.38	32.17	22.42	39.23	TRINITY_DN77149_c11_g1_i4: XP_008192657.1 PREDICTED: uncharacterized protein LOC663634 isoform X1 [Tribolium castaneum] ; TRINITY_DN77149_c11_g1_i2: XP_008192657.1 PREDICTED: uncharacterized protein LOC663634 isoform X1 [Tribolium castaneum] ; TRINITY_DN77149_c11_g1_i1: XP_008192657.1 PREDICTED: uncharacterized protein LOC663634 isoform X1 [Tribolium castaneum]	TRINITY_DN77149_c11_g1_i1: XP_008192658.1 PREDICTED: uncharacterized protein LOC663634 isoform X3 [Tribolium castaneum] ; TRINITY_DN77149_c11_g1_i2: EFA02610.2 hypothetical protein TcasGA2_TC008329 [Tribolium castaneum] ; TRINITY_DN77149_c11_g1_i4: XP_008192658.1 PREDICTED: uncharacterized protein LOC663634 isoform X3 [Tribolium castaneum] ;
TRINITY_DN52047_c0_g1	-11.2661	7.17135e-09	0	0	0	0	0	0.2	TRINITY_DN52047_c0_g1_i1: XP_023028515.1 myrosinase 1-like [Leptinotarsa decemlineata]
TRINITY_DN70382_c2_g2	-3.94175	7.29927e-09	3.12	3.26	2.14	54.95	49.82	38.77
TRINITY_DN70050_c1_g5	10.858	7.30188e-09	4.05	5.36	6.37	0	0	0	TRINITY_DN70050_c1_g5_i4: XP_019761600.1 PREDICTED: uncharacterized protein LOC109538683 [Dendroctonus ponderosae] ; TRINITY_DN70050_c1_g5_i5: XP_019761600.1 PREDICTED: uncharacterized protein LOC109538683 [Dendroctonus ponderosae] ; TRINITY_DN70050_c1_g5_i2: XP_019761600.1 PREDICTED: uncharacterized protein LOC109538683 [Dendroctonus ponderosae] ; TRINITY_DN70050_c1_g5_i1: XP_019761600.1 PREDICT…	TRINITY_DN70050_c1_g5_i5: XP_019761600.1 PREDICTED: uncharacterized protein LOC109538683 [Dendroctonus ponderosae] ; TRINITY_DN70050_c1_g5_i1: XP_019761600.1 PREDICTED: uncharacterized protein LOC109538683 [Dendroctonus ponderosae] ; TRINITY_DN70050_c1_g5_i2: XP_019761600.1 PREDICTED: uncharacterized protein LOC109538683 [Dendroctonus ponderosae] ; TRINITY_DN70050_c1_g5_i4: XP_019761600.1 PREDICT…
TRINITY_DN50720_c6_g1	-10.5702	7.48706e-09	0.03	0.01	0.01	99.64	30.29	0.59	TRINITY_DN50720_c6_g1_i2: XP_023016479.1 uncharacterized protein LOC111505836 [Leptinotarsa decemlineata] ; TRINITY_DN50720_c6_g1_i1: XP_023016479.1 uncharacterized protein LOC111505836 [Leptinotarsa decemlineata]	TRINITY_DN50720_c6_g1_i1: XP_023016479.1 uncharacterized protein LOC111505836 [Leptinotarsa decemlineata] ;
TRINITY_DN65789_c9_g1	7.56641	7.54289e-09	4.54	9.03	8.53	0.08	0.09	0	TRINITY_DN65789_c9_g1_i1: CRK90836.1 CLUMA_CG004526, isoform A [Clunio marinus]	TRINITY_DN65789_c9_g1_i1: XP_018320247.1 caltractin-like isoform X1 [Agrilus planipennis] ;
TRINITY_DN46779_c0_g1	9.64605	7.55955e-09	7.36	5.16	3.42	0	0	0	TRINITY_DN46779_c0_g1_i1: XP_018570353.1 putative leucine-rich repeat-containing protein DDB_G0290503 [Anoplophora glabripennis]
TRINITY_DN48647_c0_g1	10.4111	7.73837e-09	1.65	2.03	1.92	0	0	0	TRINITY_DN48647_c0_g1_i1: XP_018576488.1 leucine-rich repeat-containing protein 23-like [Anoplophora glabripennis]	TRINITY_DN48647_c0_g1_i1: XP_023013747.1 leucine-rich repeat-containing protein 23-like [Leptinotarsa decemlineata] ;
TRINITY_DN60728_c0_g1	8.79114	7.85804e-09	5.92	8.07	9.78	0.03	0	0.02	TRINITY_DN60728_c0_g1_i5: XP_018576801.1 protein PIH1D3 [Anoplophora glabripennis] ; TRINITY_DN60728_c0_g1_i2: XP_018576801.1 protein PIH1D3 [Anoplophora glabripennis] ; TRINITY_DN60728_c0_g1_i1: XP_018576801.1 protein PIH1D3 [Anoplophora glabripennis] ; TRINITY_DN60728_c0_g1_i7: XP_018576801.1 protein PIH1D3 [Anoplophora glabripennis] ; TRINITY_DN60728_c0_g1_i9: XP_018576801.1 protein PIH1D3 [An…	TRINITY_DN60728_c0_g1_i9: XP_018576801.1 protein PIH1D3 [Anoplophora glabripennis] ; TRINITY_DN60728_c0_g1_i1: XP_018576801.1 protein PIH1D3 [Anoplophora glabripennis] ; TRINITY_DN60728_c0_g1_i7: XP_018576801.1 protein PIH1D3 [Anoplophora glabripennis] ; TRINITY_DN60728_c0_g1_i5: XP_018576801.1 protein PIH1D3 [Anoplophora glabripennis] ; TRINITY_DN60728_c0_g1_i2: XP_018576801.1 protein PIH1D3 [An…
TRINITY_DN74667_c2_g1	10.7012	8.01426e-09	12.11	15.2	16.77	0	0	0
TRINITY_DN53457_c0_g1	10.7365	8.42271e-09	2.77	2.9	3.76	0	0	0	TRINITY_DN53457_c0_g1_i6: XP_023025590.1 uncharacterized protein LOC111513599 [Leptinotarsa decemlineata] ; TRINITY_DN53457_c0_g1_i1: XP_023025590.1 uncharacterized protein LOC111513599 [Leptinotarsa decemlineata] ; TRINITY_DN53457_c0_g1_i5: XP_023025590.1 uncharacterized protein LOC111513599 [Leptinotarsa decemlineata] ; TRINITY_DN53457_c0_g1_i3: XP_023025590.1 uncharacterized protein LOC1115135…	TRINITY_DN53457_c0_g1_i6: XP_023025590.1 uncharacterized protein LOC111513599 [Leptinotarsa decemlineata] ; TRINITY_DN53457_c0_g1_i5: XP_023025590.1 uncharacterized protein LOC111513599 [Leptinotarsa decemlineata] ; TRINITY_DN53457_c0_g1_i2: XP_023025590.1 uncharacterized protein LOC111513599 [Leptinotarsa decemlineata] ; TRINITY_DN53457_c0_g1_i3: XP_023025590.1 uncharacterized protein LOC1115135…
TRINITY_DN75202_c3_g2	-7.0126	8.44938e-09	0.05	0.04	0.04	6.25	4.2	8.8
TRINITY_DN57724_c0_g1	5.1769	8.48516e-09	2.74	3.15	1.08	0.16	0.31	0.06	TRINITY_DN57724_c0_g1_i3: XP_023024471.1 sperm-tail PG-rich repeat-containing protein 2-like [Leptinotarsa decemlineata] ; TRINITY_DN57724_c0_g1_i4: XP_023024471.1 sperm-tail PG-rich repeat-containing protein 2-like [Leptinotarsa decemlineata] ; TRINITY_DN57724_c0_g1_i7: XP_022901971.1 uncharacterized protein LOC111414763 [Onthophagus taurus] ; TRINITY_DN57724_c0_g1_i1: XP_023024471.1 sperm-tail …	TRINITY_DN57724_c0_g1_i4: XP_023024471.1 sperm-tail PG-rich repeat-containing protein 2-like [Leptinotarsa decemlineata] ; TRINITY_DN57724_c0_g1_i3: XP_023024471.1 sperm-tail PG-rich repeat-containing protein 2-like [Leptinotarsa decemlineata] ; TRINITY_DN57724_c0_g1_i1: XP_023024471.1 sperm-tail PG-rich repeat-containing protein 2-like [Leptinotarsa decemlineata] ; TRINITY_DN57724_c0_g1_i7: XP_0…
TRINITY_DN59222_c3_g1	-9.77886	8.50123e-09	0	0	0	107.29	237.84	49.48	TRINITY_DN59222_c3_g1_i1: XP_025835611.1 myrosinase 1-like isoform X2 [Agrilus planipennis]
TRINITY_DN59992_c7_g1	6.79972	9.13499e-09	3.18	2.41	2.49	0.03	0.07	0	TRINITY_DN59992_c7_g1_i8: XP_023029022.1 uncharacterized protein LOC111517180 [Leptinotarsa decemlineata] ; TRINITY_DN59992_c7_g1_i2: XP_023029022.1 uncharacterized protein LOC111517180 [Leptinotarsa decemlineata] ; TRINITY_DN59992_c7_g1_i7: XP_023029022.1 uncharacterized protein LOC111517180 [Leptinotarsa decemlineata] ; TRINITY_DN59992_c7_g1_i10: XP_023029022.1 uncharacterized protein LOC111517…	TRINITY_DN59992_c7_g1_i10: XP_023029022.1 uncharacterized protein LOC111517180 [Leptinotarsa decemlineata] ; TRINITY_DN59992_c7_g1_i7: XP_023029022.1 uncharacterized protein LOC111517180 [Leptinotarsa decemlineata] ; TRINITY_DN59992_c7_g1_i2: XP_023029022.1 uncharacterized protein LOC111517180 [Leptinotarsa decemlineata] ; TRINITY_DN59992_c7_g1_i3: XP_023029022.1 uncharacterized protein LOC111517…
TRINITY_DN67534_c1_g5	9.24276	9.41641e-09	5.06	6.11	6.68	0.02	0	0.02	TRINITY_DN67534_c1_g5_i2: XP_021938128.1 ADP-ribosylation factor 6 isoform X1 [Zootermopsis nevadensis]	TRINITY_DN67534_c1_g5_i2: KDR09315.1 ADP-ribosylation factor 6 [Zootermopsis nevadensis] ;
TRINITY_DN64319_c4_g1	11.6265	9.53012e-09	89.44	164.66	112.35	0	0	0.15
TRINITY_DN60122_c0_g1	-10.8661	9.76368e-09	0	0	0	0.26	0.57	0.2	TRINITY_DN60122_c0_g1_i2: AJD79557.1 vitellogenin 1, partial [Nicrophorus vespilloides] ; TRINITY_DN60122_c0_g1_i3: XP_018565741.1 vitellogenin-like [Anoplophora glabripennis] ; TRINITY_DN60122_c0_g1_i1: XP_018565741.1 vitellogenin-like [Anoplophora glabripennis]
TRINITY_DN47870_c4_g1	10.6673	9.94324e-09	1.12	1.91	2.37	0	0	0
TRINITY_DN56141_c0_g1	-11.12	1.00289e-08	0.01	0	0	4.83	3.18	7.97
TRINITY_DN73785_c0_g1	5.59823	1.00761e-08	6.02	4.68	4.48	0.11	0.11	0.14	TRINITY_DN73785_c0_g1_i3: XP_023022487.1 uncharacterized protein LOC111510781 isoform X1 [Leptinotarsa decemlineata] ; TRINITY_DN73785_c0_g1_i2: XP_023022487.1 uncharacterized protein LOC111510781 isoform X1 [Leptinotarsa decemlineata] ; TRINITY_DN73785_c0_g1_i4: XP_023022487.1 uncharacterized protein LOC111510781 isoform X1 [Leptinotarsa decemlineata] ; TRINITY_DN73785_c0_g1_i1: XP_023022487.1 u…	TRINITY_DN73785_c0_g1_i5: XP_023022487.1 uncharacterized protein LOC111510781 isoform X1 [Leptinotarsa decemlineata] ; TRINITY_DN73785_c0_g1_i1: XP_023022492.1 uncharacterized protein LOC111510781 isoform X5 [Leptinotarsa decemlineata] ; TRINITY_DN73785_c0_g1_i3: XP_023022487.1 uncharacterized protein LOC111510781 isoform X1 [Leptinotarsa decemlineata] ; TRINITY_DN73785_c0_g1_i2: XP_023022492.1 u…
TRINITY_DN68901_c0_g1	8.73446	1.03038e-08	2.21	2.46	1.41	0	0.02	0	TRINITY_DN68901_c0_g1_i3: XP_023023289.1 uncharacterized protein LOC111511507 [Leptinotarsa decemlineata] ; TRINITY_DN68901_c0_g1_i2: XP_023023289.1 uncharacterized protein LOC111511507 [Leptinotarsa decemlineata] ; TRINITY_DN68901_c0_g1_i1: XP_023023289.1 uncharacterized protein LOC111511507 [Leptinotarsa decemlineata] ; TRINITY_DN68901_c0_g1_i4: XP_023023289.1 uncharacterized protein LOC1115115…	TRINITY_DN68901_c0_g1_i2: XP_023023289.1 uncharacterized protein LOC111511507 [Leptinotarsa decemlineata] ; TRINITY_DN68901_c0_g1_i3: XP_023023289.1 uncharacterized protein LOC111511507 [Leptinotarsa decemlineata] ; TRINITY_DN68901_c0_g1_i1: XP_023023289.1 uncharacterized protein LOC111511507 [Leptinotarsa decemlineata] ; TRINITY_DN68901_c0_g1_i4: XP_023023289.1 uncharacterized protein LOC1115115…
TRINITY_DN59899_c1_g3	10.5324	1.05335e-08	6.74	7.03	9.04	0	0	0
TRINITY_DN46536_c0_g1	9.69919	1.06878e-08	8.97	9.74	13	0.03	0	0	TRINITY_DN46536_c0_g1_i1: XP_019756831.1 PREDICTED: uncharacterized protein LOC109535377 [Dendroctonus ponderosae]
TRINITY_DN62404_c0_g1	4.62233	1.06888e-08	2.41	2.73	1.37	0.07	0.2	0.05	TRINITY_DN62404_c0_g1_i1: XP_018574520.1 zinc finger protein SNAI2-like [Anoplophora glabripennis] ; TRINITY_DN62404_c0_g1_i2: XP_018574520.1 zinc finger protein SNAI2-like [Anoplophora glabripennis]	TRINITY_DN62404_c0_g1_i1: XP_018574520.1 zinc finger protein SNAI2-like [Anoplophora glabripennis] ; TRINITY_DN62404_c0_g1_i2: XP_018574520.1 zinc finger protein SNAI2-like [Anoplophora glabripennis] ;
TRINITY_DN76057_c3_g1	8.17362	1.07724e-08	19.13	12.55	5.83	0.07	0.01	0.01	TRINITY_DN76057_c3_g1_i7: XP_023012594.1 uncharacterized protein LOC111502687 isoform X1 [Leptinotarsa decemlineata] ; TRINITY_DN76057_c3_g1_i1: XP_023012594.1 uncharacterized protein LOC111502687 isoform X1 [Leptinotarsa decemlineata] ; TRINITY_DN76057_c3_g1_i5: XP_023012594.1 uncharacterized protein LOC111502687 isoform X1 [Leptinotarsa decemlineata] ; TRINITY_DN76057_c3_g1_i8: XP_023012594.1 u…	TRINITY_DN76057_c3_g1_i7: XP_023012594.1 uncharacterized protein LOC111502687 isoform X1 [Leptinotarsa decemlineata] ; TRINITY_DN76057_c3_g1_i1: XP_023012594.1 uncharacterized protein LOC111502687 isoform X1 [Leptinotarsa decemlineata] ; TRINITY_DN76057_c3_g1_i8: XP_023012594.1 uncharacterized protein LOC111502687 isoform X1 [Leptinotarsa decemlineata] ; TRINITY_DN76057_c3_g1_i2: XP_023012594.1 u…
TRINITY_DN66487_c1_g1	8.21181	1.07782e-08	5.75	7.83	8.09	0	0.06	0.02	TRINITY_DN66487_c1_g1_i4: XP_013164490.1 PREDICTED: thiosulfate sulfurtransferase/rhodanese-like domain-containing protein 3 isoform X1 [Papilio xuthus]	TRINITY_DN66487_c1_g1_i4: EDW58619.1 uncharacterized protein Dvir_GJ14195 [Drosophila virilis] ;
TRINITY_DN74392_c0_g1	9.75126	1.07782e-08	12.76	11.32	7.94	0	0	0
TRINITY_DN54815_c1_g3	-3.97902	1.08751e-08	31.35	34.4	18.29	430.83	496.15	327.19	TRINITY_DN54815_c1_g3_i4: XP_018579552.1 autophagy-related protein 13 homolog isoform X1 [Anoplophora glabripennis] ; TRINITY_DN54815_c1_g3_i3: XP_018579552.1 autophagy-related protein 13 homolog isoform X1 [Anoplophora glabripennis] ; TRINITY_DN54815_c1_g3_i6: XP_018579552.1 autophagy-related protein 13 homolog isoform X1 [Anoplophora glabripennis]	TRINITY_DN54815_c1_g3_i6: XP_018579552.1 autophagy-related protein 13 homolog isoform X1 [Anoplophora glabripennis] ; TRINITY_DN54815_c1_g3_i4: XP_018579552.1 autophagy-related protein 13 homolog isoform X1 [Anoplophora glabripennis] ; TRINITY_DN54815_c1_g3_i3: XP_018579552.1 autophagy-related protein 13 homolog isoform X1 [Anoplophora glabripennis] ;
TRINITY_DN75054_c2_g2	-10.8055	1.10296e-08	0	0	0	9.08	5.04	4.24
TRINITY_DN72880_c3_g4	-4.68125	1.10712e-08	0.46	0.89	0.67	39.48	68.18	31.55	TRINITY_DN72880_c3_g4_i4: CAE47502.1 cathepsin B-like proteinase [Diabrotica virgifera virgifera] ; TRINITY_DN72880_c3_g4_i3: CAE47502.1 cathepsin B-like proteinase [Diabrotica virgifera virgifera] ; TRINITY_DN72880_c3_g4_i2: CAE47502.1 cathepsin B-like proteinase [Diabrotica virgifera virgifera]	TRINITY_DN72880_c3_g4_i3: CAE47502.1 cathepsin B-like proteinase [Diabrotica virgifera virgifera] ; TRINITY_DN72880_c3_g4_i2: CAE47502.1 cathepsin B-like proteinase [Diabrotica virgifera virgifera] ;
TRINITY_DN65830_c10_g1	-10.1471	1.1076e-08	0	0	0	6.19	0.26	1.58
TRINITY_DN76798_c0_g1	11.6349	1.1284e-08	0.91	0.99	0.03	0	0	0
TRINITY_DN70303_c0_g2	10.8365	1.13191e-08	37.87	48.57	5.85	0	0	0
TRINITY_DN74502_c0_g1	6.9131	1.1581e-08	5.16	3.83	2.95	0.01	0.04	0.07	TRINITY_DN74502_c0_g1_i3: XP_018571875.1 centrosomal protein of 290 kDa [Anoplophora glabripennis] ; TRINITY_DN74502_c0_g1_i1: XP_018571875.1 centrosomal protein of 290 kDa [Anoplophora glabripennis] ; TRINITY_DN74502_c0_g1_i6: XP_018571875.1 centrosomal protein of 290 kDa [Anoplophora glabripennis] ; TRINITY_DN74502_c0_g1_i4: XP_023020845.1 centrosomal protein of 290 kDa [Leptinotarsa decemlinea…	TRINITY_DN74502_c0_g1_i3: XP_018571875.1 centrosomal protein of 290 kDa [Anoplophora glabripennis] ; TRINITY_DN74502_c0_g1_i6: XP_018571875.1 centrosomal protein of 290 kDa [Anoplophora glabripennis] ; TRINITY_DN74502_c0_g1_i4: XP_023020845.1 centrosomal protein of 290 kDa [Leptinotarsa decemlineata] ; TRINITY_DN74502_c0_g1_i1: XP_018571875.1 centrosomal protein of 290 kDa [Anoplophora glabripenn…
TRINITY_DN72158_c1_g1	4.34879	1.28389e-08	8.85	8.05	7.34	0.46	0.95	0.29	TRINITY_DN72158_c1_g1_i5: XP_023016589.1 F-actin-monooxygenase Mical isoform X1 [Leptinotarsa decemlineata] ; TRINITY_DN72158_c1_g1_i3: XP_023016589.1 F-actin-monooxygenase Mical isoform X1 [Leptinotarsa decemlineata] ; TRINITY_DN72158_c1_g1_i2: XP_023016589.1 F-actin-monooxygenase Mical isoform X1 [Leptinotarsa decemlineata] ; TRINITY_DN72158_c1_g1_i4: XP_023016589.1 F-actin-monooxygenase Mical …	TRINITY_DN72158_c1_g1_i3: XP_023016589.1 F-actin-monooxygenase Mical isoform X1 [Leptinotarsa decemlineata] ; TRINITY_DN72158_c1_g1_i1: XP_023016589.1 F-actin-monooxygenase Mical isoform X1 [Leptinotarsa decemlineata] ; TRINITY_DN72158_c1_g1_i2: XP_023016589.1 F-actin-monooxygenase Mical isoform X1 [Leptinotarsa decemlineata] ; TRINITY_DN72158_c1_g1_i4: XP_023016589.1 F-actin-monooxygenase Mical …
TRINITY_DN49997_c2_g6	-6.07482	1.32293e-08	0.14	0.09	0	3.67	4.38	1.9
TRINITY_DN45849_c2_g1	10.001	1.33737e-08	13.43	12.87	9.46	0	0	0
TRINITY_DN72880_c3_g1	-7.69004	1.33929e-08	1.07	0.54	3.61	436.01	709.43	381.73	TRINITY_DN72880_c3_g1_i9: CAE47502.1 cathepsin B-like proteinase [Diabrotica virgifera virgifera] ; TRINITY_DN72880_c3_g1_i2: CAE47502.1 cathepsin B-like proteinase [Diabrotica virgifera virgifera] ; TRINITY_DN72880_c3_g1_i3: CAE47502.1 cathepsin B-like proteinase [Diabrotica virgifera virgifera] ; TRINITY_DN72880_c3_g1_i4: CAE47502.1 cathepsin B-like proteinase [Diabrotica virgifera virgifera] ;…	TRINITY_DN72880_c3_g1_i3: CAE47502.1 cathepsin B-like proteinase [Diabrotica virgifera virgifera] ; TRINITY_DN72880_c3_g1_i1: CAE47502.1 cathepsin B-like proteinase [Diabrotica virgifera virgifera] ; TRINITY_DN72880_c3_g1_i2: CAE47502.1 cathepsin B-like proteinase [Diabrotica virgifera virgifera] ; TRINITY_DN72880_c3_g1_i4: CAE47502.1 cathepsin B-like proteinase [Diabrotica virgifera virgifera] ;…
TRINITY_DN61417_c1_g2	-11.7363	1.34248e-08	0	0	0	2.08	0.2	0.88
TRINITY_DN68602_c1_g1	10.4645	1.37195e-08	6.06	9.08	8.23	0	0	0	TRINITY_DN68602_c1_g1_i1: XP_023012039.1 uncharacterized protein LOC111502254 isoform X1 [Leptinotarsa decemlineata]	TRINITY_DN68602_c1_g1_i1: XP_023012039.1 uncharacterized protein LOC111502254 isoform X1 [Leptinotarsa decemlineata] ;
TRINITY_DN68512_c1_g2	-10.5392	1.40885e-08	0.06	0.03	0.01	107.44	62.4	0.24	TRINITY_DN68512_c1_g2_i3: XP_023021016.1 major royal jelly protein 1 [Leptinotarsa decemlineata] ; TRINITY_DN68512_c1_g2_i2: XP_023021016.1 major royal jelly protein 1 [Leptinotarsa decemlineata] ; TRINITY_DN68512_c1_g2_i1: XP_023021016.1 major royal jelly protein 1 [Leptinotarsa decemlineata]	TRINITY_DN68512_c1_g2_i2: ATB56356.1 yellow-g1 [Leptinotarsa decemlineata] ; TRINITY_DN68512_c1_g2_i3: ATB56356.1 yellow-g1 [Leptinotarsa decemlineata] ; TRINITY_DN68512_c1_g2_i1: ATB56356.1 yellow-g1 [Leptinotarsa decemlineata] ;
TRINITY_DN17954_c0_g1	9.62017	1.41544e-08	0.05	0.14	0.17	0	0	0
TRINITY_DN59590_c0_g1	8.26909	1.4378e-08	1.95	1.28	1.62	0.01	0.02	0	TRINITY_DN59590_c0_g1_i2: XP_023012788.1 uncharacterized protein LOC111502856 [Leptinotarsa decemlineata] ; TRINITY_DN59590_c0_g1_i1: XP_023012788.1 uncharacterized protein LOC111502856 [Leptinotarsa decemlineata]	TRINITY_DN59590_c0_g1_i2: XP_023012788.1 uncharacterized protein LOC111502856 [Leptinotarsa decemlineata] ; TRINITY_DN59590_c0_g1_i1: XP_023012788.1 uncharacterized protein LOC111502856 [Leptinotarsa decemlineata] ;
TRINITY_DN41680_c2_g1	10.8296	1.45548e-08	9.87	21.43	28.38	0.12	0	0
TRINITY_DN57264_c2_g2	7.69621	1.47795e-08	4.07	4.41	4.65	0.01	0	0.02	TRINITY_DN57264_c2_g2_i6: XP_023025450.1 UPF0769 protein C21orf59 homolog A [Leptinotarsa decemlineata] ; TRINITY_DN57264_c2_g2_i2: XP_023025450.1 UPF0769 protein C21orf59 homolog A [Leptinotarsa decemlineata] ; TRINITY_DN57264_c2_g2_i4: XP_023025450.1 UPF0769 protein C21orf59 homolog A [Leptinotarsa decemlineata] ; TRINITY_DN57264_c2_g2_i5: XP_023025450.1 UPF0769 protein C21orf59 homolog A [Lept…	TRINITY_DN57264_c2_g2_i4: XP_023025450.1 UPF0769 protein C21orf59 homolog A [Leptinotarsa decemlineata] ; TRINITY_DN57264_c2_g2_i5: XP_023025450.1 UPF0769 protein C21orf59 homolog A [Leptinotarsa decemlineata] ; TRINITY_DN57264_c2_g2_i6: XP_023025450.1 UPF0769 protein C21orf59 homolog A [Leptinotarsa decemlineata] ; TRINITY_DN57264_c2_g2_i1: XP_018319836.1 cilia- and flagella-associated protein 2…
TRINITY_DN71516_c1_g1	6.19973	1.58072e-08	5.88	4.78	4.62	0.15	0.03	0.07	TRINITY_DN71516_c1_g1_i4: XP_023018554.1 uncharacterized protein LOC111507484 [Leptinotarsa decemlineata] ; TRINITY_DN71516_c1_g1_i1: XP_023018554.1 uncharacterized protein LOC111507484 [Leptinotarsa decemlineata] ; TRINITY_DN71516_c1_g1_i2: XP_023018554.1 uncharacterized protein LOC111507484 [Leptinotarsa decemlineata]	TRINITY_DN71516_c1_g1_i1: XP_023018554.1 uncharacterized protein LOC111507484 [Leptinotarsa decemlineata] ; TRINITY_DN71516_c1_g1_i2: XP_023018554.1 uncharacterized protein LOC111507484 [Leptinotarsa decemlineata] ;
TRINITY_DN50859_c0_g1	10.0812	1.60122e-08	9.55	8.32	8.37	0	0	0
TRINITY_DN54886_c4_g1	10.2757	1.65899e-08	1.67	2.31	2.06	0	0	0	TRINITY_DN54886_c4_g1_i1: XP_017774028.1 PREDICTED: congested-like trachea protein [Nicrophorus vespilloides] ; TRINITY_DN54886_c4_g1_i3: XP_017774028.1 PREDICTED: congested-like trachea protein [Nicrophorus vespilloides] ; TRINITY_DN54886_c4_g1_i4: KYB29905.1 Congested-like trachea protein [Tribolium castaneum] ; TRINITY_DN54886_c4_g1_i2: XP_017774028.1 PREDICTED: congested-like trachea protein …	TRINITY_DN54886_c4_g1_i2: XP_017774028.1 PREDICTED: congested-like trachea protein [Nicrophorus vespilloides] ; TRINITY_DN54886_c4_g1_i1: XP_017774028.1 PREDICTED: congested-like trachea protein [Nicrophorus vespilloides] ; TRINITY_DN54886_c4_g1_i3: XP_017774028.1 PREDICTED: congested-like trachea protein [Nicrophorus vespilloides] ;
TRINITY_DN54604_c0_g2	9.86091	1.67712e-08	14.27	13.47	10.23	0	0	0	TRINITY_DN54604_c0_g2_i2: XP_023028110.1 serine protease HTRA2, mitochondrial-like [Leptinotarsa decemlineata] ; TRINITY_DN54604_c0_g2_i1: XP_023028110.1 serine protease HTRA2, mitochondrial-like [Leptinotarsa decemlineata]	TRINITY_DN54604_c0_g2_i1: XP_023028110.1 serine protease HTRA2, mitochondrial-like [Leptinotarsa decemlineata] ; TRINITY_DN54604_c0_g2_i2: XP_023028110.1 serine protease HTRA2, mitochondrial-like [Leptinotarsa decemlineata] ;
TRINITY_DN57961_c0_g1	7.15237	1.69577e-08	3.33	3.63	1.88	0.02	0.01	0	TRINITY_DN57961_c0_g1_i3: XP_023023649.1 WD repeat-containing protein on Y chromosome [Leptinotarsa decemlineata] ; TRINITY_DN57961_c0_g1_i4: XP_023023649.1 WD repeat-containing protein on Y chromosome [Leptinotarsa decemlineata] ; TRINITY_DN57961_c0_g1_i5: XP_023023649.1 WD repeat-containing protein on Y chromosome [Leptinotarsa decemlineata] ; TRINITY_DN57961_c0_g1_i2: XP_023023649.1 WD repeat-…	TRINITY_DN57961_c0_g1_i3: XP_023023649.1 WD repeat-containing protein on Y chromosome [Leptinotarsa decemlineata] ; TRINITY_DN57961_c0_g1_i2: XP_023023649.1 WD repeat-containing protein on Y chromosome [Leptinotarsa decemlineata] ; TRINITY_DN57961_c0_g1_i4: XP_023023649.1 WD repeat-containing protein on Y chromosome [Leptinotarsa decemlineata] ;
TRINITY_DN58651_c0_g1	-6.81029	1.71732e-08	0.01	0.02	0.03	2.88	3.22	3.6	TRINITY_DN58651_c0_g1_i2: XP_023017871.1 beta-1,3-glucan-binding protein-like [Leptinotarsa decemlineata] ; TRINITY_DN58651_c0_g1_i4: XP_023017871.1 beta-1,3-glucan-binding protein-like [Leptinotarsa decemlineata] ; TRINITY_DN58651_c0_g1_i3: XP_023017871.1 beta-1,3-glucan-binding protein-like [Leptinotarsa decemlineata] ; TRINITY_DN58651_c0_g1_i1: XP_023017871.1 beta-1,3-glucan-binding protein-li…	TRINITY_DN58651_c0_g1_i3: XP_023017871.1 beta-1,3-glucan-binding protein-like [Leptinotarsa decemlineata] ; TRINITY_DN58651_c0_g1_i4: XP_023017871.1 beta-1,3-glucan-binding protein-like [Leptinotarsa decemlineata] ; TRINITY_DN58651_c0_g1_i1: XP_023017871.1 beta-1,3-glucan-binding protein-like [Leptinotarsa decemlineata] ; TRINITY_DN58651_c0_g1_i2: XP_023017871.1 beta-1,3-glucan-binding protein-li…
TRINITY_DN42142_c0_g1	10.4716	1.81156e-08	24.52	23.09	3.14	0	0	0
TRINITY_DN73975_c0_g1	-9.41003	1.87395e-08	0	0	0	0.24	1.26	0.29	TRINITY_DN73975_c0_g1_i1: APG77656.1 hypothetical protein [Hubei virga-like virus 22] ; TRINITY_DN73975_c0_g1_i2: APG77656.1 hypothetical protein [Hubei virga-like virus 22]	TRINITY_DN73975_c0_g1_i2: APG77656.1 hypothetical protein [Hubei virga-like virus 22] ; TRINITY_DN73975_c0_g1_i1: APG77656.1 hypothetical protein [Hubei virga-like virus 22] ;
TRINITY_DN65673_c2_g3	-9.80767	1.87924e-08	0	0	0.01	7.33	7.52	6.77
TRINITY_DN63738_c0_g2	10.3102	1.93379e-08	19.38	19.22	20.5	0	0	0	TRINITY_DN63738_c0_g2_i1: XP_023013446.1 uncharacterized protein LOC111503386 [Leptinotarsa decemlineata]	TRINITY_DN63738_c0_g2_i1: XP_023013446.1 uncharacterized protein LOC111503386 [Leptinotarsa decemlineata] ;
TRINITY_DN59466_c5_g1	10.0936	1.95732e-08	16.75	16.54	13.5	0	0	0	TRINITY_DN59466_c5_g1_i1: XP_023026822.1 cilia- and flagella-associated protein 157 [Leptinotarsa decemlineata]	TRINITY_DN59466_c5_g1_i1: XP_023026822.1 cilia- and flagella-associated protein 157 [Leptinotarsa decemlineata] ;
TRINITY_DN31533_c0_g1	-11.7335	1.97778e-08	0	0	0	0	0	0.25	TRINITY_DN31533_c0_g1_i1: AHZ59657.1 glycoside hydrolase family 1 [Phyllotreta striolata]
TRINITY_DN52646_c1_g1	10.7176	1.98805e-08	8.13	10.07	13.76	0	0	0
TRINITY_DN15608_c0_g1	12.6656	2.00694e-08	46.2	82.86	457.31	0.14	0	0
TRINITY_DN49520_c0_g2	7.45667	2.07406e-08	2.12	2.55	2.58	0.02	0	0.02	TRINITY_DN49520_c0_g2_i4: APC94330.1 odorant receptor 26, partial [Pyrrhalta aenescens] ; TRINITY_DN49520_c0_g2_i1: APC94330.1 odorant receptor 26, partial [Pyrrhalta aenescens] ; TRINITY_DN49520_c0_g2_i3: APC94330.1 odorant receptor 26, partial [Pyrrhalta aenescens]	TRINITY_DN49520_c0_g2_i1: APC94330.1 odorant receptor 26, partial [Pyrrhalta aenescens] ; TRINITY_DN49520_c0_g2_i4: APC94330.1 odorant receptor 26, partial [Pyrrhalta aenescens] ; TRINITY_DN49520_c0_g2_i3: APC94330.1 odorant receptor 26, partial [Pyrrhalta aenescens] ;
TRINITY_DN65415_c3_g1	10.94	2.08334e-08	0.02	0.08	0	0	0	0
TRINITY_DN49981_c3_g3	9.59254	2.10268e-08	5.76	4.68	3.73	0.02	0	0	TRINITY_DN49981_c3_g3_i1: XP_023023817.1 cyclic nucleotide-binding domain-containing protein 2-like [Leptinotarsa decemlineata] ; TRINITY_DN49981_c3_g3_i2: XP_023023817.1 cyclic nucleotide-binding domain-containing protein 2-like [Leptinotarsa decemlineata]	TRINITY_DN49981_c3_g3_i1: XP_023023817.1 cyclic nucleotide-binding domain-containing protein 2-like [Leptinotarsa decemlineata] ; TRINITY_DN49981_c3_g3_i2: XP_023023817.1 cyclic nucleotide-binding domain-containing protein 2-like [Leptinotarsa decemlineata] ;
TRINITY_DN52675_c5_g1	11.5379	2.11155e-08	156.75	161.08	257.06	0	0	0
TRINITY_DN59885_c3_g3	-10.3046	2.11761e-08	0.03	0.01	0.03	92.4	42.41	0.52	TRINITY_DN59885_c3_g3_i6: XP_023016479.1 uncharacterized protein LOC111505836 [Leptinotarsa decemlineata] ; TRINITY_DN59885_c3_g3_i8: XP_023016479.1 uncharacterized protein LOC111505836 [Leptinotarsa decemlineata] ; TRINITY_DN59885_c3_g3_i1: XP_023016479.1 uncharacterized protein LOC111505836 [Leptinotarsa decemlineata] ; TRINITY_DN59885_c3_g3_i7: XP_023016479.1 uncharacterized protein LOC1115058…
TRINITY_DN48840_c0_g1	-12.2577	2.14125e-08	0	0.38	0	203.34	1079.56	29.19	TRINITY_DN48840_c0_g1_i2: AMK38870.1 vitellogenin 2, partial [Colaphellus bowringi] ; TRINITY_DN48840_c0_g1_i1: AMK38870.1 vitellogenin 2, partial [Colaphellus bowringi]
TRINITY_DN62765_c1_g4	9.63354	2.14125e-08	10.77	9.83	3.62	0	0	0
TRINITY_DN45409_c0_g1	10.8161	2.16117e-08	5.12	7.57	9.7	0	0	0
TRINITY_DN71670_c0_g5	6.02539	2.16797e-08	130.61	137.51	34.5	0.65	4.94	0.46	TRINITY_DN71670_c0_g5_i2: XP_023015524.1 RNA-binding protein Nova-1 [Leptinotarsa decemlineata] ; TRINITY_DN71670_c0_g5_i1: XP_023015524.1 RNA-binding protein Nova-1 [Leptinotarsa decemlineata]	TRINITY_DN71670_c0_g5_i1: XP_023015524.1 RNA-binding protein Nova-1 [Leptinotarsa decemlineata] ; TRINITY_DN71670_c0_g5_i2: XP_023015524.1 RNA-binding protein Nova-1 [Leptinotarsa decemlineata] ;
TRINITY_DN75901_c5_g3	6.53694	2.21144e-08	17.74	7.62	0	0	0	0
TRINITY_DN47535_c15_g1	11.5133	2.21144e-08	0	0	0.25	0	0	0
TRINITY_DN52290_c2_g1	-9.73129	2.24923e-08	0	0	0	1.64	1.05	0.73
TRINITY_DN29054_c0_g1	10.7599	2.279e-08	1405.46	1881.24	2410.15	0	0.45	0.71
TRINITY_DN37081_c0_g1	10.0173	2.28798e-08	80.83	37.22	16.7	0	0	0
TRINITY_DN43793_c0_g1	5.63403	2.30408e-08	23.2	43.73	10.46	0.35	0.64	0.19
TRINITY_DN47873_c5_g1	10.2638	2.37111e-08	3.4	3.95	4.92	0.01	0	0	TRINITY_DN47873_c5_g1_i3: XP_023025297.1 uncharacterized protein LOC111513328 [Leptinotarsa decemlineata] ; TRINITY_DN47873_c5_g1_i1: XP_023025297.1 uncharacterized protein LOC111513328 [Leptinotarsa decemlineata]	TRINITY_DN47873_c5_g1_i1: XP_023025297.1 uncharacterized protein LOC111513328 [Leptinotarsa decemlineata] ; TRINITY_DN47873_c5_g1_i3: XP_023025297.1 uncharacterized protein LOC111513328 [Leptinotarsa decemlineata] ;
TRINITY_DN61511_c2_g1	10.2697	2.48779e-08	5.18	6.03	7.78	0.02	0	0	TRINITY_DN61511_c2_g1_i1: XP_023020018.1 dynein light chain 1, axonemal-like [Leptinotarsa decemlineata]	TRINITY_DN61511_c2_g1_i1: XP_023020018.1 dynein light chain 1, axonemal-like [Leptinotarsa decemlineata] ;
TRINITY_DN92495_c0_g1	10.491	2.49187e-08	0	0.08	0	0	0	0
TRINITY_DN75632_c3_g1	-5.6124	2.55248e-08	0.41	0.31	0.35	20.18	16.38	25.26	TRINITY_DN75632_c3_g1_i9: XP_009627344.1 PREDICTED: uncharacterized protein LOC104117913 [Nicotiana tomentosiformis]
TRINITY_DN65194_c1_g1	7.72762	2.60239e-08	1.76	2.26	2.77	0.01	0.01	0.02	TRINITY_DN65194_c1_g1_i2: XP_023021955.1 uncharacterized protein LOC111510275 [Leptinotarsa decemlineata] ; TRINITY_DN65194_c1_g1_i1: XP_023021955.1 uncharacterized protein LOC111510275 [Leptinotarsa decemlineata]	TRINITY_DN65194_c1_g1_i1: XP_023021955.1 uncharacterized protein LOC111510275 [Leptinotarsa decemlineata] ; TRINITY_DN65194_c1_g1_i2: XP_023021955.1 uncharacterized protein LOC111510275 [Leptinotarsa decemlineata] ;
TRINITY_DN55428_c3_g2	9.21205	2.61853e-08	11.98	11.18	10.87	0	0	0.07	TRINITY_DN55428_c3_g2_i4: XP_023020850.1 15-hydroxyprostaglandin dehydrogenase [NAD(+)]-like isoform X2 [Leptinotarsa decemlineata] ; TRINITY_DN55428_c3_g2_i1: XP_023020850.1 15-hydroxyprostaglandin dehydrogenase [NAD(+)]-like isoform X2 [Leptinotarsa decemlineata] ; TRINITY_DN55428_c3_g2_i3: XP_023020850.1 15-hydroxyprostaglandin dehydrogenase [NAD(+)]-like isoform X2 [Leptinotarsa decemlineata]…	TRINITY_DN55428_c3_g2_i2: XP_023020850.1 15-hydroxyprostaglandin dehydrogenase [NAD(+)]-like isoform X2 [Leptinotarsa decemlineata] ; TRINITY_DN55428_c3_g2_i1: XP_023020850.1 15-hydroxyprostaglandin dehydrogenase [NAD(+)]-like isoform X2 [Leptinotarsa decemlineata] ;
TRINITY_DN55040_c0_g1	8.5759	2.63175e-08	2.26	3.4	2.7	0	0.04	0	TRINITY_DN55040_c0_g1_i6: XP_023028061.1 equilibrative nucleoside transporter 1 [Leptinotarsa decemlineata] ; TRINITY_DN55040_c0_g1_i1: XP_023028061.1 equilibrative nucleoside transporter 1 [Leptinotarsa decemlineata] ; TRINITY_DN55040_c0_g1_i2: XP_023028061.1 equilibrative nucleoside transporter 1 [Leptinotarsa decemlineata] ; TRINITY_DN55040_c0_g1_i4: XP_023028061.1 equilibrative nucleoside tra…	TRINITY_DN55040_c0_g1_i4: XP_023028061.1 equilibrative nucleoside transporter 1 [Leptinotarsa decemlineata] ; TRINITY_DN55040_c0_g1_i2: XP_023028061.1 equilibrative nucleoside transporter 1 [Leptinotarsa decemlineata] ; TRINITY_DN55040_c0_g1_i6: XP_023028061.1 equilibrative nucleoside transporter 1 [Leptinotarsa decemlineata] ;
TRINITY_DN66681_c1_g1	10.5879	2.65904e-08	5.53	8.24	11.78	0	0.02	0	TRINITY_DN66681_c1_g1_i4: XP_018575354.1 uncharacterized protein LOC108914119 [Anoplophora glabripennis] ; TRINITY_DN66681_c1_g1_i3: XP_023015607.1 uncharacterized protein LOC111505090 [Leptinotarsa decemlineata] ; TRINITY_DN66681_c1_g1_i5: XP_023015607.1 uncharacterized protein LOC111505090 [Leptinotarsa decemlineata]	TRINITY_DN66681_c1_g1_i3: XP_023015607.1 uncharacterized protein LOC111505090 [Leptinotarsa decemlineata] ; TRINITY_DN66681_c1_g1_i5: XP_023015607.1 uncharacterized protein LOC111505090 [Leptinotarsa decemlineata] ;
TRINITY_DN63884_c4_g3	9.82651	2.74776e-08	0.92	0.96	0.8	0	0	0	TRINITY_DN63884_c4_g3_i1: XP_019770013.1 PREDICTED: uncharacterized protein LOC109544339 [Dendroctonus ponderosae]	TRINITY_DN63884_c4_g3_i1: XP_019770013.1 PREDICTED: uncharacterized protein LOC109544339 [Dendroctonus ponderosae] ;
TRINITY_DN54179_c0_g1	3.82742	2.9371e-08	2.35	2.52	1.01	0.14	0.17	0.11	TRINITY_DN54179_c0_g1_i5: XP_023013531.1 serine/threonine-protein phosphatase 6 regulatory ankyrin repeat subunit A-like isoform X1 [Leptinotarsa decemlineata] ; TRINITY_DN54179_c0_g1_i1: XP_023013532.1 serine/threonine-protein phosphatase 6 regulatory ankyrin repeat subunit A-like isoform X2 [Leptinotarsa decemlineata] ; TRINITY_DN54179_c0_g1_i4: XP_023013532.1 serine/threonine-protein phosphata…	TRINITY_DN54179_c0_g1_i5: XP_023013531.1 serine/threonine-protein phosphatase 6 regulatory ankyrin repeat subunit A-like isoform X1 [Leptinotarsa decemlineata] ; TRINITY_DN54179_c0_g1_i1: XP_023013532.1 serine/threonine-protein phosphatase 6 regulatory ankyrin repeat subunit A-like isoform X2 [Leptinotarsa decemlineata] ; TRINITY_DN54179_c0_g1_i3: XP_023013532.1 serine/threonine-protein phosphata…
TRINITY_DN56531_c0_g1	7.73958	2.94433e-08	2.1	2.66	3.14	0.02	0.01	0.01	TRINITY_DN56531_c0_g1_i1: XP_017768564.1 PREDICTED: uncharacterized protein LOC108556802 [Nicrophorus vespilloides] ; TRINITY_DN56531_c0_g1_i5: XP_023022839.1 leucine-rich repeat-containing protein 74A-like [Leptinotarsa decemlineata] ; TRINITY_DN56531_c0_g1_i2: XP_023022839.1 leucine-rich repeat-containing protein 74A-like [Leptinotarsa decemlineata] ; TRINITY_DN56531_c0_g1_i6: XP_023022839.1 le…	TRINITY_DN56531_c0_g1_i1: XP_023311057.1 leucine-rich repeat-containing protein 74A-like [Anoplophora glabripennis] ; TRINITY_DN56531_c0_g1_i5: XP_023022839.1 leucine-rich repeat-containing protein 74A-like [Leptinotarsa decemlineata] ; TRINITY_DN56531_c0_g1_i6: XP_023311057.1 leucine-rich repeat-containing protein 74A-like [Anoplophora glabripennis] ; TRINITY_DN56531_c0_g1_i2: XP_023022839.1 leu…
TRINITY_DN54360_c10_g4	-11.2564	3.06794e-08	0	0	0	56.84	191.46	5.62	TRINITY_DN54360_c10_g4_i1: AMK38870.1 vitellogenin 2, partial [Colaphellus bowringi] ; TRINITY_DN54360_c10_g4_i3: AMK38870.1 vitellogenin 2, partial [Colaphellus bowringi] ; TRINITY_DN54360_c10_g4_i2: AMK38870.1 vitellogenin 2, partial [Colaphellus bowringi]	TRINITY_DN54360_c10_g4_i3: AMK38870.1 vitellogenin 2, partial [Colaphellus bowringi] ; TRINITY_DN54360_c10_g4_i1: AMK38870.1 vitellogenin 2, partial [Colaphellus bowringi] ; TRINITY_DN54360_c10_g4_i2: AMK38870.1 vitellogenin 2, partial [Colaphellus bowringi] ;
TRINITY_DN69626_c1_g3	5.79329	3.08278e-08	13.41	11.46	9.39	0.15	0.72	0.07	TRINITY_DN69626_c1_g3_i2: XP_023021273.1 uncharacterized protein LOC111509711 isoform X1 [Leptinotarsa decemlineata] ; TRINITY_DN69626_c1_g3_i3: XP_023021273.1 uncharacterized protein LOC111509711 isoform X1 [Leptinotarsa decemlineata]
TRINITY_DN74415_c1_g1	7.35195	3.15092e-08	155.15	108.47	13.95	0.27	0.55	0.28
TRINITY_DN58654_c3_g1	10.4867	3.17621e-08	3.68	2.74	4.54	0	0	0	TRINITY_DN58654_c3_g1_i2: XP_023013643.1 uncharacterized protein LOC111503538 isoform X1 [Leptinotarsa decemlineata] ; TRINITY_DN58654_c3_g1_i1: XP_023013643.1 uncharacterized protein LOC111503538 isoform X1 [Leptinotarsa decemlineata]	TRINITY_DN58654_c3_g1_i1: XP_023013643.1 uncharacterized protein LOC111503538 isoform X1 [Leptinotarsa decemlineata] ; TRINITY_DN58654_c3_g1_i2: XP_023013643.1 uncharacterized protein LOC111503538 isoform X1 [Leptinotarsa decemlineata] ;
TRINITY_DN69157_c0_g1	10.2638	3.19718e-08	4.38	4.51	5.36	0	0	0
TRINITY_DN75163_c2_g2	4.7471	3.22018e-08	3.12	2.51	1.01	0.13	0.1	0.03	TRINITY_DN75163_c2_g2_i1: XP_018565138.1 cilia- and flagella-associated protein 44 [Anoplophora glabripennis] ; TRINITY_DN75163_c2_g2_i6: XP_019769069.1 PREDICTED: cilia- and flagella-associated protein 44 [Dendroctonus ponderosae] ; TRINITY_DN75163_c2_g2_i5: XP_019769069.1 PREDICTED: cilia- and flagella-associated protein 44 [Dendroctonus ponderosae]	TRINITY_DN75163_c2_g2_i1: XP_023023844.1 centrosomal protein of 290 kDa-like [Leptinotarsa decemlineata] ; TRINITY_DN75163_c2_g2_i6: XP_019769069.1 PREDICTED: cilia- and flagella-associated protein 44 [Dendroctonus ponderosae] ; TRINITY_DN75163_c2_g2_i5: XP_019769069.1 PREDICTED: cilia- and flagella-associated protein 44 [Dendroctonus ponderosae] ;
[truncated: 1,723 more rows]

## Sheet: DEG_isoforms
Isoform ID	Male_A_TPM	Male_B_TPM	Male_C_TPM	Female_A_TPM	Female_B_TPM	Female_C_TPM	Sense (X-homol intolerant)	Anti-sense (X-homol intolerant)	Product Length	Sense (X-homol tolerant)	Anti-sense (X-homol tolerant)	Product Length	NR hit (per Diamond)	NR hit (per Blastx)
TRINITY_DN10311_c0_g1_i1	0	0	0	343.94	649.81	174.84	TCACAACGCCATTCATCA	ACCAATAATTCCGCATCCA	117	TCACAACGCCATTCATCA	ACCAATAATTCCGCATCCA	117
TRINITY_DN10337_c0_g1_i1	0	0	0	0.34	0.65	0.33				TACATCTTGCCACTACTGC	AACTGCCAACGGTTATCC	110
TRINITY_DN108182_c0_g1_i1	0	0	0	8.35	4.07	0.24
[truncated: 9,507 more rows]
